# Supplementary material for: Artificial photosynthetic cells with biotic–abiotic hybrid energy modules for customized CO2 conversion
Source: Nat Commun. 2023 Oct 25;14:6783. doi: 10.1038/s41467-023-42591-x (PMC10600252; doi:10.1038/s41467-023-42591-x)
Supplement: Supplementary file 8 — Source Data [file 41467_2023_42591_MOESM8_ESM.xlsx]

## Sheet: Figure 3
Figure 3a																Figure 3d		CdTe+		Tk		Tk-CdTe			Figure 3g		CdTe+		Tk		Tk-CdTe
	5 µg/mL		10 µg/mL		15 µg/mL		30 µg/mL		60 µg/mL		120 µg/mL						Light intensity	mean value	s.d.	mean value	s.d.	mean value	s.d.			Time	mean value	s.d.	mean value	s.d.	mean value	s.d.
	mean value	s.d.	mean value	s.d.	mean value	s.d.	mean value	s.d.	mean value	s.d.	mean value	s.d.					0.01	2.87963	0.32075	13.1574	2.08488	11.9537	1.12263			0	0	0	0	0	0	0
CdTe+	12.6944	1.5466	31.7685	2.228	41.3982	0.84863	57.2315	2.7824	74.7917	3.18234	77.1065	3.42561					0.02	6.30556	1.27294	12.0463	0.84863	12.787	2.42692			10	32.2315	0.84863	11.1204	0.57824	73.0648	1.52988
Tk	7.32407	0.42431	10.1944	0.55556	10.8426	0.42431	38.6204	1.39812	71.5509	1.74765	76.1806	2.08333					0.05	20.287	1.67436	11.3981	0.69906	50.5648	1.97072			20	30.75	2.46894	9.5463	0.84863	71.8611	2.20479
Tk-CdTe 2:1	26.4907	0.57824	66.0278	4.09192	70.1018	2.04753	168.991	2.24525	240.995	6.45248	247.014	7.25021					0.1	31.6759	2.1033	11.1204	1.69725	73.25	3.64302			30	46.3982	0.84863	11.3981	0.69906	93.1574	3.49529
Tk-CdTe 1:1	46.3056	1.11111	78.6204	2.08488	95.287	1.80734	193.713	1.84954	292.384	9.24768	297.014	6.05403					0.15	34.5463	1.57951	11.3981	0.42431	83.8056	2.64983			40	45.75	1.00154	9.5463	0.57824	92.6018	2.228
Tk-CdTe 1:2	47.9722	2.81914	81.3056	7.4897	93.8056	1.21081	175.565	2.99605	282.894	2.80656	296.088	5.90618					0.2	39.0833	1.00154	11.3981	0.16038	96.7685	3.25526			50	28.5278	0.27778	13.1574	0.89293	102.602	0.57824
																	0.25	40.3796	1.25257	10.1944	0.73493	98.8982	1.25257			60	27.9722	0.73493	11.213	0.42431	101.769	2.26237
																	0.3	41.5833	1.82151	10.0093	0.57824	98.3426	1.84954
Figure 3b
	5 µg/mL		10 µg/mL		15 µg/mL		30 µg/mL		60 µg/mL		120 µg/mL					Figure 3e									Figure 3h
	mean value	s.d.	mean value	s.d.	mean value	s.d.	mean value	s.d.	mean value	s.d.	mean value						Light intensity	mean value	s.d.	mean value	s.d.	mean value	s.d.			Time	mean value	s.d.	mean value	s.d.	mean value	s.d.
CdTe+	9.13246	0.49757	26.0706	1.35613	37.2541	3.58306	41.7177	2.46641	56.05	4.18834	59.3073	2.09417					0.01	12.4984	0.32573	0.98914	0.67807	14.3442	0.99513			0	0	0	0	0	0	0
Tk	0.12052	0.32573	0.55483	0.37612	1.2063	0.37612	7.62432	2.28787	13.9218	2.34889	18.0478	1.63949					0.02	16.8415	1.2332	0.77199	0.65147	18.6873	1.30293			10	30.5223	0.37612	1.09772	0.32573	41.4886	1.98136
Tk-CdTe 2:1	4.68078	0.9772	17.9273	2.44481	33.3453	1.62866	63.8675	3.92685	107.081	3.96271	139.22	2.28787					0.05	25.8534	1.17445	1.2063	0.49757	35.4083	2.44481			20	29.9794	2.48783	0.88056	0.18806	42.0315	2.40101
Tk-CdTe 1:1	15.7557	1.72362	38.7742	5.11238	67.1129	2.93762	124.02	5.56613	178.743	6.28251	182.217	3.07871					0.1	30.5223	2.28787	1.09772	0.32573	41.4886	2.58542			30	46.266	1.794	1.2063	0.67807	76.6677	1.4927
Tk-CdTe 1:2	15.9729	1.8522	36.1683	2.95563	53.3236	5.22528	93.6178	4.97565	160.284	3.27897	165.279	6.15741					0.15	32.6938	2.66624	1.2063	0.18806	52.6721	3.16369			40	42.1401	1.62866	0.93485	0.16287	75.4734	0.49757
																	0.2	35.5168	0.49757	1.2063	0.37612	62.2269	1.67153			50	40.9457	2.06868	0.98914	0.18806	85.6797	3.32716
																	0.25	35.8426	1.35613	1.09772	0.32573	62.0098	2.54406			60	37.9055	1.62866	0.93485	0.4309	85.0282	2.61264
Figure 3c																	0.3	36.494	1.53935	1.2063	0.18806	61.2497	2.46641
	5 µg/mL		10 µg/mL		15 µg/mL		30 µg/mL		60 µg/mL		120 µg/mL
	mean value	s.d.	mean value	s.d.	mean value	s.d.	mean value	s.d.	mean value	s.d.	mean value					Figure 3f									Figure 3i
CdTe+	1.37346	1.31086	0.0669	1.81661	0.39941	0.32501	1.05426	3.41772	0.77237	2.58355	1.33615	3.04909					Light intensity	mean value	s.d.	mean value	s.d.	mean value	s.d.			Time	mean value	s.d.	mean value	s.d.	mean value	s.d.
Tk	63.7184	5.37275	73.0728	9.23787	84.3191	4.13535	145.381	11.4816	228.82	8.90964	251.935	9.31513					0.01	1.80685	3.41613	89.6347	1.25727	110.563	9.492			0	0.4994	0.82718	8.55608	1.81605	7.46832	3.173
Tk-CdTe 2:1	65.9256	2.23699	121.832	4.48605	142.459	15.6903	218.672	12.7693	302.675	7.99292	344.113	13.1101					0.02	0.19786	2.66953	89.1913	3.38968	121.559	8.71176			10	0.11976	2.09107	71.5383	2.27483	152.016	5.07691
Tk-CdTe 1:1	85.4751	6.69128	161.209	10.9263	179.507	8.63423	277.587	5.93976	382.45	7.67338	412.894	13.1101					0.05	0.4284	0.42103	86.0135	6.58085	127.501	10.8468			20	2.5622	1.38959	69.7151	6.08695	148.7	5.41599
Tk-CdTe 1:2	71.3911	3.10551	137.047	4.26801	147.265	4.80142	240.942	14.2095	339.321	12.3807	350.032	15.1356					0.1	0.25104	1.54545	88.3161	6.96322	150.823	15.3873			30	2.26815	5.76432	88.028	7.29009	186.24	6.71928
																	0.15	-0.74137	0.64589	84.8118	4.76509	164.868	4.4815			40	0.06683	2.63735	88.6161	3.56508	176.484	6.4257
																	0.2	0.1043	1.06411	85.3756	7.00339	173.466	5.38732			50	1.38595	3.73472	101.073	6.56016	210.899	12.6366
																	0.25	0.24524	2.537	85.0937	4.27738	176.567	6.38464			60	2.08004	2.24465	97.3391	4.16173	200.577	12.136
																	0.3	-0.31853	0.8802	84.389	7.75066	175.862	2.12821

## Sheet: Figure 4 
Figure 4a							Figure 4b	CdTe+		Tk		Tk-CdTe			Figure 4c	Time	promote	CdTe	CdTe+	Tk-CdTe	CdTe-fit	CdTe+-fit	Tk-CdTe-fit			Figure 4d	Time	promote	Tk	Tk-CdTe	Tk-fit	Tk-CdTe-fit			Figure 4e		mean value	s.d.	mean value	s.d.	mean value	s.d.	mean value	s.d.			Figure 4f	Time	promote
	wavelength	CdTe+	Tk	Tk-CdTe				mean value	s.d.	mean value	s.d.	mean value	s.d.			0.21948	0	3	1	0	0	0	0				0.10974	0	0	0	0	0				Time	Control		CdTe+		Tk		Tk-CdTe					0.21948	0
	450	31.28	16.95	19.97			Tk-CdTe+ 2:1	80.2967	8.0581	7.702	0.44676	32.0933	4.11794			0.43896	0	1	0	0	0	0	0				0.16461	0	1	0	0	0				0	0	0	0	0	0	0	0	0				0.43896	0
	451	30.2	17.58	20			Tk-CdTe+ 1:1	178.667	6.77151	7.77167	0.52572	39.01	3.15625			0.65844	0	2	0	0	0	0	0				0.21948	0	0	0	0	0				2	0.00613	0.00106	-0.00317	0.00246	-0.01207	0.00142	-0.04517	0.00951				0.65844	0
	452	30.82	17.72	20.21			Tk-CdTe+ 1:2	391.335	21.081	7.28533	0.99059	48.8567	6.05037			0.87791	0	5	1	0	0	0	0				0.27435	0	1	1	0	0				4	0.00533	0.00499	0.00233	0.00778	-0.01343	0.00115	-0.05763	0.00529				0.87791	0
	453	30.85	17.24	19.64												1.09739	0	4	0	0	0	0	0				0.32922	0	0	0	0	0				6	0.00133	0.00057735	-0.00537	0.00242	-0.03597	0.00146	-0.0654	0.01202				1.09739	0
	454	30.91	17.48	19.79												1.31687	0	7	1	1	0	0	0				0.38409	0	1	0	0	0																1.31687	0
	455	31.25	17.77	20.15												1.53635	0	2	0	0	0	0	0				0.43896	0	1	0	0	0			Figure 4h		mean value	s.d.	mean value	s.d.	mean value	s.d.	mean value	s.d.				1.53635	0
	456	31.45	17.7	20.27												1.75583	0	2	1	0	0	0	0				0.49383	0	0	0	0	0				Time	Control		CdTe+		PSII		PSII-CdTe					1.75583	0
	457	31.25	18.3	20.83												1.97531	0	2	0	0	0	0	0				0.5487	0	0	0	0	0				0	0	0	0	0	0	0	0	0				1.97531	0
	458	32.03	17.93	20.33												2.19479	0	2	1	0	0	0	0				0.60357	0	0	0	0	0				2	-0.00217	0.000981495	0.0008	0.0042	-0.06897	0.01355	-0.11723	0.01468				2.19479	0
	459	31.31	18.15	20.98												2.41427	0	6	0	0	0	0	0				0.65844	0	0	0	0	0				4	-0.000666667	0.00476	0.0026	0.00646	-0.08113	0.0109	-0.1482	0.01446				2.41427	0
	460	31.13	18.11	20.19												2.63374	0	1	0	0	0	0	0				0.71331	0	0	0	0	0				6	0.0011	0.00105	-0.00107	0.00224	-0.10737	0.00809	-0.1763	0.00802				2.63374	0
	461	31.08	18.05	20.08												2.85322	0	1	1	1	0	0	0				0.76818	0	0	1	0	0																2.85322	0
	462	31.53	18.02	20.6												3.0727	0	2	1	0	0	0	0				0.82305	0	1	0	0	0			Figure 4j		mean value	s.d.	mean value	s.d.	mean value	s.d.						3.0727	0
	463	31.72	17.84	20.64												3.29218	0	3	2	1	0	0	0				0.87792	0	0	0	0	0				Time	CdTe+		Tk		Tk-CdTe							3.29218	0
	464	31.4	17.81	20.33												3.51166	0	3	1	0	0	0	0				0.93278	0	1	0	0	0																3.51166	0
	465	31.46	18.11	19.79												3.73114	0	1	2	1	0	0	0				0.98765	0	2	0	0	0				1	8.25476	3.07956	11.6148	2.01605	28.7512	1.74595						3.73114	0
	466	31.34	18.24	20.02												3.95062	0	1	1	0	0	0	0				1.04252	0	1	1	0	0				2	9.59879	3.4919	12.9589	2.32793	42.8636	4.61935						3.95062	0
	467	30.78	17.71	19.82												4.1701	0	1	0	0	0	0	0				1.09739	0	2	0	0	0				4	11.6148	2.41926	15.6469	3.4919	63.0241	3.02407						4.1701	0
	468	31	17.3	20.2												4.38957	0	4	0	0	0	0	0				1.15226	0	2	0	0	0																4.38957	0
	469	30.37	16.87	19.77												4.60905	0	4	0	0	0	0	0				1.20713	0	0	0	0	0			Figure 4k		mean value	s.d.	mean value	s.d.	mean value	s.d.						4.60905	0
	470	29.68	17.43	19.66												4.82853	0	4	0	0	0	0	0				1.262	0	1	1	0	0				Time	CdTe+		Tk		Tk-CdTe							4.82853	0
	471	29.45	16.96	18.91												5.04801	0	3	1	0	0	0	0				1.31687	0	1	0	0	0																5.04801	0
	472	28.85	16.66	18.75												5.26749	0	3	0	0	0	0	0				1.37174	0	1	1	0	0				1	29.7593	6.04814	13.6309	3.4919	106.369	12.5902						5.26749	0
	473	28.38	16.46	18.33												5.48697	0	3	1	0	0	0	0				1.42661	0	0	0	0	0				2	37.8235	3.4919	19.679	6.98379	132.578	12.0963						5.48697	0
	474	28.31	15.85	18.27												5.70645	0	5	2	0	0	0	0				1.48148	0	0	2	0	0				4	39.1675	3.07956	27.7432	3.4919	162.818	6.04814						5.70645	0
	475	27.45	15.67	18.02												5.92592	0	3	0	0	0	0	0				1.53635	0	0	0	0	0																5.92592	0
	476	26.94	15.46	17.44												6.1454	0	3	2	0	0	0	0				1.59122	0	1	0	0	0			Figure 4l		mean value	s.d.	mean value	s.d.	mean value	s.d.						6.1454	0
	477	26.89	15.22	16.88												6.36488	0	1	0	0	0	0	0				1.64609	0	0	1	0	0				Time	CdTe+		Tk		Tk-CdTe							6.36488	0
	478	25.82	15.06	17.21												6.58436	0	5	1	0	0	0	0				1.70096	0	1	0	0	0																6.58436	0
	479	25.9	14.99	16.88												6.80384	0	3	0	1	0	0	0				1.75583	0	1	0	0	0				2	-99.5597	34.3905	37.4198	7.62666	152.813	11.6499						6.80384	0
	480	25.9	14.9	17.08												7.02332	0	3	0	0	0	0	0				1.8107	0	0	0	0	0				4	-136.07	6.03603	122.965	33.759	271.138	31.1938						7.02332	0
	481	25.83	14.78	16.47												7.2428	0	2	0	0	0	0	0				1.86557	0	1	1	0	0				8	0.90971	6.79959	180.529	69.0485	434.234	39.7045						7.2428	0
	482	25.24	15.04	16.44												7.46228	0	3	1	0	0	0	0				1.92044	0	0	0	0	0																7.46228	0
	483	25	14.74	16.55												7.68175	0	0	1	0	0	0	0				1.97531	0	0	0	0	0																7.68175	0
	484	25.1	14.24	16.72												7.90123	0	3	1	0	0	0	0				2.03018	0	0	2	0	0																7.90123	0
	485	24.92	14.32	16.59												8.12071	0	2	0	1	0	0	0				2.08505	0	2	0	0	0																8.12071	0
	486	24.33	14.62	16.56												8.34019	0	2	0	0	0	0	0				2.13992	0	1	0	0	0																8.34019	0
	487	24.58	14.41	16.26												8.55967	0	4	2	0	0	0	0				2.19479	0	0	0	0	0																8.55967	0
	488	25.05	14.26	16.27												8.77915	0	2	2	0	0	0	0				2.24966	0	0	1	0	0																8.77915	0
	489	24.68	14.23	16.11												8.99863	0	2	0	1	0	0	0				2.30453	0	0	1	0	0																8.99863	0
	490	24.9	14.14	16.34												9.21811	0	2	0	0	0	0	0				2.3594	0	1	0	0	0																9.21811	0
	491	24.64	14.28	15.67												9.43758	0	3	0	0	0	0	0				2.41427	0	0	3	0	0																9.43758	0
	492	24.33	14.17	15.98												9.65706	0	2	1	0	0	0	0				2.46914	0	0	1	0	0																9.65706	0
	493	23.7	14.31	15.77												9.87654	0	3	1	1	0	0	0				2.52401	0	0	1	0	0																9.87654	0
	494	24.11	14.31	15.65												10.096	0	2	0	1	0	0	0				2.57888	0	0	1	0	0																10.096	0
	495	24.21	14.08	15.69												10.3155	0	1	0	1	0	0	0				2.63375	0	1	1	0	0																10.3155	0
	496	23.96	13.91	15.93												10.535	0	4	1	1	0	0	0				2.68861	0	0	0	0	0																10.535	0
	497	23.42	13.36	15.46												10.7545	0	1	0	0	0	0	0				2.74348	0	0	0	0	0																10.7545	0
	498	24.3	13.73	15.79												10.9739	0	6	1	0	0	0	0				2.79835	0	0	0	0	0																10.9739	0
	499	23.58	13.86	15.57												11.1934	0	4	1	0	0	0	0				2.85322	0	0	0	0	0																11.1934	0
	500	23.59	14.09	15.43												11.4129	0	1	0	0	0	0	0				2.90809	0	0	0	0	0																11.4129	0
	501	23.63	13.91	15.51												11.6324	0	2	0	3	0	0	0				2.96296	0	0	1	0	0																11.6324	0
	502	23.96	14.11	15.44												11.8519	0	2	1	0	0	0	0				3.01783	0	0	0	0	0																11.8519	0
	503	24.27	13.24	15.38												12.0713	0	3	1	0	0	0	0				3.0727	0	0	0	0	0																12.0713	0
	504	23.83	13.31	15.71												12.2908	0	1	1	0	0	0	0				3.12757	0	0	1	0	0																12.2908	0
	505	24.18	13.96	15.61												12.5103	0	1	0	0	0	0	0				3.18244	0	1	0	0	0																12.5103	0
	506	24.19	14.11	15.76												12.7298	0	4	0	0	0	0	0				3.23731	0	0	0	0	0																12.7298	0
	507	24.45	13.78	15.66												12.9492	0	2	1	1	0	0	0				3.29218	0	2	0	0	0																12.9492	0
	508	24.89	13.4	15.37												13.1687	0	3	1	0	0	0	0				3.34705	0	0	0	0	0																13.1687	0
	509	24.39	12.94	15.31												13.3882	0	2	1	0	0	0	0				3.40192	0	0	0	0	0																13.3882	0
	510	24.53	13.43	15.28												13.6077	0	1	0	0	0	0	0				3.45679	0	1	0	0	0																13.6077	0
	511	24.69	13.6	15.28												13.8272	0	1	0	0	0	0	0				3.51166	0	0	0	0	0																13.8272	0
	512	25.18	13	14.91												14.0466	0	0	1	0	0	0	0				3.56653	0	0	1	0	0																14.0466	0
	513	25.46	13.19	15.11												14.2661	0	1	0	0	0	0	0				3.6214	0	2	0	0	0																14.2661	0
	514	24.94	13.28	15.16												14.4856	0	2	0	0	0	0	0				3.67627	0	1	0	0	0																14.4856	0
	515	25.18	12.69	14.75												14.7051	0	2	2	0	0	0	0				3.73114	0	0	0	0	0																14.7051	0
	516	25.33	12.45	14.82												14.9245	0	2	0	1	0	0	0				3.78601	0	0	0	0	0																14.9245	0
	517	25.7	12.65	14.72												15.144	0	3	2	1	0	0	0				3.84088	0	0	0	0	0																15.144	0
	518	26.6	12.46	14.67												15.3635	0	5	0	0	0	0	0				3.89575	0	1	0	0	0																15.3635	0
	519	26.77	12.72	14.53												15.583	0	5	2	0	0	0	0				3.95062	0	0	1	0	0																15.583	0
	520	27.45	12.76	14.55												15.8025	0	2	0	0	0	0	0				4.00549	0	0	0	0	0																15.8025	0
	521	27.34	12.09	15.02												16.022	0	1	0	0	0	0	0				4.06036	0	0	0	0	0																16.022	0
	522	27.6	12.17	15.15												16.2414	0	1	1	0	0	0	0				4.11523	0	0	1	0	0																16.2414	0
	523	28.33	12.24	14.92												16.4609	0	5	1	1	0	0	0				4.1701	0	1	0	0	0																16.4609	0
	524	28.85	12.29	14.81												16.6804	0	4	2	1	0	0	0				4.22497	0	0	1	0	0																16.6804	0
	525	29.75	11.88	14.66												16.8999	0	3	1	0	0	0	0				4.27984	0	0	0	0	0																16.8999	0
	526	30.89	11.55	14.74												17.1193	0	3	1	0	0	0	0				4.33471	0	1	2	0	0																17.1193	0
	527	31.15	11.69	15.1												17.3388	0	2	0	1	0	0	0				4.38958	0	0	0	0	0																17.3388	0
	528	32.59	11.53	15.05												17.5583	0	2	0	1	0	0	0				4.44444	0	1	0	0	0																17.5583	0
	529	32.7	11.38	15.12												17.7778	0	2	1	1	0	0	0				4.49931	0	1	0	0	0																17.7778	0
	530	34.29	11.65	15.08												17.9973	0	1	0	0	0	0	0				4.55418	0	1	0	0	0																17.9973	0
	531	35.16	11.09	15.4												18.2167	0	1	1	1	0	0	0				4.60905	0	1	0	0	0																18.2167	0
	532	36.62	11	15.39												18.4362	0	3	1	0	0	0	0				4.66392	0	0	0	0	0																18.4362	0
	533	37.39	10.89	15.73												18.6557	0	5	3	0	0	0	0				4.71879	0	1	1	0	0																18.6557	0
	534	39.53	10.87	16.26												18.8752	0	4	2	1	0	0	0				4.77366	0	0	0	0	0																18.8752	0
	535	41.05	10.79	16.22												19.0947	1	5	3	0	0	0	0				4.82853	0	1	0	0	0																19.0947	1
	536	41.88	10.43	16.02												19.3141	0	2	0	0	0	0	0				4.8834	0	1	0	0	0																19.3141	0
	537	43.94	10.49	16.75												19.5336	0	1	0	1	0	0	0				4.93827	0	0	0	0	0																19.5336	0
	538	45.5	10.67	16.56												19.7531	0	2	0	0	0	0	0				4.99314	0	0	0	0	0																19.7531	0
	539	47.85	10.24	16.6												19.9726	0	1	1	2	0	0	0				5.04801	0	0	0	0	0																19.9726	0
	540	49.4	10.65	17.15												20.192	0	3	0	0	0	0	0				5.10288	0	1	0	0	0																20.192	0
	541	51.12	10.59	17.44												20.4115	0	1	1	1	0	0	0				5.15775	0	1	0	0	0																20.4115	0
	542	53.08	10.32	17.46												20.631	0	3	1	0	0	0	0				5.21262	0	1	0	0	0																20.631	0
	543	55.04	10.33	17.81												20.8505	0	1	2	0	0	0	0				5.26749	0	0	0	0	0																20.8505	0
	544	57.39	10.2	18.64												21.07	0	2	0	0	0	0	0				5.32236	0	0	0	0	0																21.07	0
	545	59.75	9.836	18.52												21.2894	0	4	0	0	0	0	0				5.37723	0	1	1	0	0																21.2894	0
	546	63.7	9.479	19.09												21.5089	0	3	1	0	0	0	0				5.4321	0	1	0	0	0																21.5089	0
	547	65.73	9.637	19.38												21.7284	0	1	0	1	0	0	0				5.48697	0	0	0	0	0																21.7284	0
	548	68.12	9.658	20.02												21.9479	0	1	1	2	0	0	0				5.54184	0	0	1	0	0																21.9479	0
	549	71.83	9.829	20.55												22.1673	0	2	2	0	0	0	0				5.59671	0	0	0	0	0																22.1673	0
	550	75.11	9.655	21												22.3868	0	2	1	0	0	0	0				5.65158	0	0	0	0	0																22.3868	0
	551	78.85	9.468	21.49												22.6063	0	4	2	0	0	0	0				5.70645	0	0	1	0	0																22.6063	0
	552	80.47	9.634	22.02												22.8258	0	5	0	0	0	0	0				5.76132	0	1	1	0	0																22.8258	0
	553	84.04	9.473	22.2												23.0453	0	2	0	1	0	0	0				5.81619	0	0	0	0	0																23.0453	0
	554	87.48	9.294	23.56												23.2647	0	0	3	1	0	0	0				5.87106	0	0	1	0	0																23.2647	0
	555	90.62	9.157	23.84												23.4842	0	3	1	0	0	0	0				5.92593	0	0	0	0	0																23.4842	0
	556	94	9.26	23.88												23.7037	0	2	1	1	0	0	0				5.9808	0	0	1	0	0																23.7037	0
	557	98.28	9.31	24.44												23.9232	0	1	1	1	0	0	0				6.03567	0	1	1	0	0																23.9232	0
	558	101	9.063	24.96												24.1427	0	3	1	0	0	0	0				6.09054	0	0	0	0	0																24.1427	0
	559	104.8	9.12	25.66												24.3621	0	3	0	1	0	0	0				6.14541	0	0	0	0	0																24.3621	0
	560	108.9	9.045	26.22												24.5816	0	2	1	0	0	0	0				6.20027	0	0	0	0	0																24.5816	0
	561	112.1	8.624	27.82												24.8011	0	3	0	0	0	0	0				6.25514	0	0	0	0	0																24.8011	0
	562	116	8.273	27.68												25.0206	0	2	2	0	0	0	0				6.31001	0	0	1	0	0																25.0206	0
	563	119	8.395	27.96												25.2401	0	3	1	1	0	0	0				6.36488	0	1	0	0	0																25.2401	0
	564	122.1	8.754	28.95												25.4595	0	5	0	0	0	0	0				6.41975	0	1	0	0	0																25.4595	0
	565	126.7	8.617	29.2												25.679	0	0	2	1	0	0	0				6.47462	0	1	0	0	0																25.679	0
	566	130.8	8.558	29.83												25.8985	0	1	1	0	0	0	0				6.52949	0	0	0	0	0																25.8985	0
	567	133.8	8.398	30.22												26.118	0	0	0	0	0	0	0				6.58436	0	0	0	0	0																26.118	0
	568	135.9	8.32	31.35												26.3374	0	3	1	0	0	0	0				6.63923	0	0	1	0	0																26.3374	0
	569	140.4	7.991	31.27												26.5569	0	2	1	1	0	0	0				6.6941	0	0	0	0	0																26.5569	0
	570	143.2	7.974	32.16												26.7764	0	3	2	0	0	0	0				6.74897	0	1	0	0	0																26.7764	0
	571	146.9	7.927	32.12												26.9959	0	4	1	0	0	0	0				6.80384	0	0	0	0	0																26.9959	0
	572	149.6	7.815	32.98												27.2154	0	4	0	1	0	0	0				6.85871	0	0	0	0	0																27.2154	0
	573	151.5	8.081	33.51												27.4348	0	0	0	1	0	0	0				6.91358	0	0	0	0	0																27.4348	0
	574	154.8	7.693	33.64												27.6543	0	1	0	0	0	0	0				6.96845	0	0	0	0	0																27.6543	0
	575	157.4	7.927	34.68												27.8738	0	4	1	0	0	0	0				7.02332	0	0	0	0	0																27.8738	0
	576	161.2	7.675	35.1												28.0933	0	1	1	1	0	0	0				7.07819	0	0	0	0	0																28.0933	0
	577	163.5	7.525	35.24												28.3128	0	1	1	0	0	0	0				7.13306	0	1	0	0	0																28.3128	0
	578	165	7.761	35.55												28.5322	0	4	1	0	0	0	0				7.18793	0	1	0	0	0																28.5322	0
	579	166.4	7.659	36.05												28.7517	0	4	1	0	0	0	0				7.2428	0	1	0	0	0																28.7517	0
	580	169.2	7.577	36.05												28.9712	0	2	1	0	0	0	0				7.29767	0	0	0	0	0																28.9712	0
	581	170.3	7.687	36.29												29.1907	0	5	0	0	0	0	0				7.35254	0	1	0	0	0																29.1907	0
	582	171.6	7.408	35.86												29.4102	0	3	1	0	0	0	0				7.40741	0	0	0	0	0																29.4102	0
	583	172.1	7.372	36.31												29.6296	0	5	0	1	0	0	0				7.46228	0	0	1	0	0																29.6296	0
	584	172.5	7.152	36.09												29.8491	0	2	0	0	0	0	0				7.51715	0	0	0	0	0																29.8491	0
	585	174	7.413	35.56												30.0686	0	0	1	0	0	0	0				7.57202	0	0	0	0	0																30.0686	0
	586	174.5	7.342	36.31												30.2881	0	4	0	0	0	0	0				7.62689	0	2	0	0	0																30.2881	0
	587	175.2	7.26	36.59												30.5075	0	2	0	0	0	0	0				7.68176	0	0	0	0	0																30.5075	0
	588	172.5	7.021	36.04												30.727	0	3	1	0	0	0	0				7.73663	0	0	0	0	0																30.727	0
	589	174	7.174	36.28												30.9465	0	1	3	0	0	0	0				7.7915	0	1	0	0	0																30.9465	0
	590	173.8	7.188	36.59												31.166	0	1	1	0	0	0	0				7.84637	0	1	1	0	0																31.166	0
	591	172.9	7.176	35.68												31.3854	0	1	2	0	0	0	0				7.90124	0	1	0	0	0																31.3854	0
	592	172.4	7.066	35.65												31.6049	0	4	2	1	0	0	0				7.95611	0	0	2	0	0																31.6049	0
	593	170.5	7.032	34.89												31.8244	0	6	1	0	0	0	0				8.01097	0	1	0	0	0																31.8244	0
	594	169.4	6.995	34.57												32.0439	0	3	1	0	0	0	0				8.06584	0	0	2	0	0																32.0439	0
	595	169.1	7.016	34.38												32.2634	0	3	0	0	0	0	0				8.12071	0	0	2	0	0																32.2634	0
	596	166.1	6.846	34.52												32.4828	0	4	1	1	0	0	0				8.17558	0	0	1	0	0																32.4828	0
	597	163.9	6.685	33.58												32.7023	0	4	1	1	0	0	0				8.23045	0	0	1	0	0																32.7023	0
	598	163.4	6.46	33.8												32.9218	0	3	1	2	0	0	0				8.28532	0	0	0	0	0																32.9218	0
	599	160.8	6.791	32.76												33.1413	0	2	0	0	0	0	0				8.34019	0	2	1	0	0																33.1413	0
	600	157.7	6.53	32.87												33.3608	0	1	1	0	0	0	0				8.39506	0	0	0	0	0																33.3608	0
	601	154.8	6.633	31.81												33.5802	0	5	1	1	0	0	0				8.44993	0	0	0	0	0																33.5802	0
	602	152.9	6.403	31.46												33.7997	0	0	1	1	0	0	0				8.5048	0	0	1	0	0																33.7997	0
	603	149.1	6.523	30.42												34.0192	0	0	0	0	0	0	0				8.55967	0	0	1	0	0																34.0192	0
	604	147.1	6.307	30.74												34.2387	0	2	0	0	0	0	0				8.61454	0	0	0	0	0																34.2387	0
	605	143.1	6.292	29.77												34.4582	0	2	0	0	0	0	0				8.66941	0	1	0	0	0																34.4582	0
	606	142	6.493	29.02												34.6776	0	2	0	0	0	0	0				8.72428	0	1	1	0	0																34.6776	0
	607	137.9	6.578	29.32												34.8971	0	3	0	0	0	0	0				8.77915	0	0	0	0	0																34.8971	0
	608	134.9	6.272	28.68												35.1166	0	4	0	1	0	0	0				8.83402	0	0	1	0	0																35.1166	0
	609	132.4	6.239	27.51												35.3361	0	6	4	1	0	0	0				8.88889	0	0	1	0	0																35.3361	0
	610	129.8	6.194	26.88												35.5555	0	4	0	0	0	0	0				8.94376	0	0	1	0	0																35.5555	0
	611	126.6	6.21	26.08												35.775	0	0	0	0	0	0	0				8.99863	0	1	0	0	0																35.775	0
	612	122	6.053	26.08												35.9945	0	4	1	0	0	0	0				9.0535	1	0	0	0	0																35.9945	0
	613	119.5	6.098	25.11												36.214	0	2	1	0	0	0	0				9.10837	0	0	0	0	0																36.214	0
	614	116.4	6.377	24.71												36.4335	0	6	1	1	0	0	0				9.16324	0	1	0	0	0																36.4335	0
	615	111.9	6.163	24.64												36.6529	0	4	0	0	0	0	0				9.21811	0	0	0	0	0																36.6529	0
	616	109.2	6.074	23.96												36.8724	0	0	1	0	0	0	0				9.27298	0	0	0	0	0																36.8724	0
	617	106.5	6.213	23.51												37.0919	0	5	1	1	0	0	0				9.32785	0	0	2	0	0																37.0919	0
	618	103	6.124	22.53												37.3114	0	4	1	0	0	0	0				9.38272	0	1	2	0	0																37.3114	0
	619	100.3	6.306	22.11												37.5309	0	2	1	1	0	0	0				9.43759	0	0	0	0	0																37.5309	0
	620	98.23	6.267	21.4												37.7503	0	0	1	0	0	0	0				9.49246	0	0	1	0	0																37.7503	0
	621	94.25	6.3	21.17												37.9698	0	4	0	0	0	0	0				9.54733	0	0	0	0	0																37.9698	0
	622	90.87	6.646	20.74												38.1893	0	2	0	1	0	0	0				9.6022	0	1	0	0	0																38.1893	0
	623	88.96	6.265	20.74												38.4088	0	3	2	0	0	0	0				9.65707	0	0	0	0	0																38.4088	0
	624	85.79	6.467	19.92												38.6283	0	0	0	1	0	0	0				9.71194	0	0	1	0	0																38.6283	0
	625	83.63	7.028	19.4												38.8477	0	5	0	0	0	0	0				9.7668	0	0	0	0	0																38.8477	0
	626	81.56	6.857	19.39												39.0672	0	4	0	0	0	0	0				9.82167	0	1	0	0	0																39.0672	0
	627	78.58	7.01	19.08												39.2867	0	3	1	0	0	0	0				9.87654	0	0	0	0	0																39.2867	0
	628	76.09	7.163	18.85												39.5062	0	5	1	0	0	0	0				9.93141	0	0	0	0	0																39.5062	0
	629	73.87	7.199	18.74												39.7256	0	1	1	0	0	0	0				9.98628	0	0	0	0	0																39.7256	0
	630	70.88	7.563	18.89												39.9451	0	4	1	0	0	0	0				10.0412	0	0	0	0	0																39.9451	0
	631	68.18	7.946	18.47												40.1646	0	3	0	1	0	0	0				10.096	0	0	0	0	0																40.1646	0
	632	66.79	8.193	17.61												40.3841	0	2	0	2	0	0	0				10.1509	0	0	0	0	0																40.3841	0
	633	64.33	8.42	17.59												40.6036	0	3	2	0	0	0	0				10.2058	0	0	1	0	0																40.6036	0
	634	62.78	8.883	18.33												40.823	0	1	1	1	0	0	0				10.2606	0	0	0	0	0																40.823	0
	635	59.87	9.481	18												41.0425	0	2	0	1	0	0	0				10.3155	0	1	0	0	0																41.0425	0
	636	58.77	9.647	17.98												41.262	0	3	0	1	0	0	0				10.3704	0	0	0	0	0																41.262	0
	637	55.66	10.45	18.4												41.4815	0	3	1	0	0	0	0				10.4252	0	0	0	0	0																41.4815	0
	638	54.78	11.44	18.37												41.7009	0	0	1	2	0	0	0				10.4801	0	0	1	0	0																41.7009	0
	639	53.25	11.96	19.5												41.9204	0	3	1	0	0	0	0				10.535	0	0	0	0	0																41.9204	0
	640	51.17	12.82	19.86												42.1399	0	0	0	0	0	0	0				10.5899	0	1	1	0	0																42.1399	0
	641	50.25	13.7	20.26												42.3594	0	2	0	0	0	0	0				10.6447	0	0	0	0	0																42.3594	0
	642	49.21	15.44	20.6												42.5789	0	3	0	0	0	0	0				10.6996	0	0	3	0	0																42.5789	0
	643	47.14	16.7	22.34												42.7983	0	2	2	0	0	0	0				10.7545	0	1	0	0	0																42.7983	0
	644	45.49	18.32	23.82												43.0178	0	3	0	1	0	0	0				10.8093	0	0	0	0	0																43.0178	0
	645	44.05	20.2	24.77												43.2373	0	3	0	1	0	0	0				10.8642	0	0	2	0	0																43.2373	0
	646	43	22.41	26.68												43.4568	0	4	1	1	0	0	0				10.9191	0	0	0	0	0																43.4568	0
	647	42.06	24.34	28.49												43.6763	0	3	0	1	0	0	0				10.9739	0	0	1	0	0																43.6763	0
	648	40.97	27.33	30.23												43.8957	0	4	0	1	0	0	0				11.0288	0	0	0	0	0																43.8957	0
	649	39.61	29.41	32.97												44.1152	0	3	1	1	0	0	0				11.0837	0	0	0	0	0																44.1152	0
	650	38.43	32.6	35.64												44.3347	0	1	0	0	0	0	0				11.1386	0	0	1	0	0																44.3347	0
	651	37.49	35.98	38.16												44.5542	0	1	1	0	0	0	0				11.1934	0	1	0	0	0																44.5542	0
	652	36.5	39.06	41.15												44.7737	0	3	0	0	0	0	0				11.2483	0	0	2	0	0																44.7737	0
	653	35.05	42.99	44.11												44.9931	0	2	0	0	0	0	0				11.3032	0	0	0	0	0																44.9931	0
	654	33.65	46.87	48.29												45.2126	0	1	1	0	0	0	0				11.358	0	1	0	0	0																45.2126	0
	655	33.43	52.38	52.91												45.4321	0	2	0	0	0	0	0				11.4129	0	0	1	0	0																45.4321	0
	656	32.35	57.59	57.62												45.6516	0	1	0	0	0	0	0				11.4678	0	0	0	0	0																45.6516	0
	657	32.19	62.4	62.36												45.871	0	3	0	0	0	0	0				11.5226	0	0	1	0	0																45.871	0
	658	30.73	68.44	67.51												46.0905	0	5	1	0	0	0	0				11.5775	0	0	1	0	0																46.0905	0
	659	29.86	76.09	74.9												46.31	0	1	0	1	0	0	0				11.6324	0	0	0	0	0																46.31	0
	660	29.43	85.25	82.82												46.5295	0	4	0	1	0	0	0				11.6872	0	2	0	0	0																46.5295	0
	661	29.23	95.24	91.96												46.749	0	2	1	1	0	0	0				11.7421	0	1	0	0	0																46.749	0
	662	27.59	106.8	102.3												46.9684	0	3	0	0	0	0	0				11.797	0	1	0	0	0																46.9684	0
	663	27.59	118.9	113												47.1879	0	4	1	0	0	0	0				11.8519	0	0	0	0	0																47.1879	0
	664	27.29	132.2	124.4												47.4074	0	0	1	0	0	0	0				11.9067	0	0	0	0	0																47.4074	0
	665	26.19	147	139.4												47.6269	0	3	0	0	0	0	0				11.9616	1	1	1	0	0																47.6269	0
	666	25.93	164.6	155.5												47.8464	0	2	0	0	0	0	0				12.0165	0	0	0	0	0																47.8464	0
	667	24.82	185.7	174.4												48.0658	0	3	0	0	0	0	0				12.0713	0	0	0	0	0																48.0658	0
	668	24.31	207.9	193.2												48.2853	0	4	1	0	0	0	0				12.1262	0	0	1	0	0																48.2853	0
	669	23.46	231.4	215.2												48.5048	0	2	0	0	0	0	0				12.1811	1	0	0	0	0																48.5048	0
	670	23.9	258	237.9												48.7243	0	2	1	0	0	0	0				12.2359	0	0	0	0	0																48.7243	0
	671	23.24	286.7	265.3												48.9438	0	1	0	0	0	0	0				12.2908	0	2	0	0	0																48.9438	0
	672	22.61	315.6	293.5												49.1632	0	1	0	0	0	0	0				12.3457	0	0	0	0	0																49.1632	0
	673	22.56	349.4	322.9												49.3827	0	2	0	0	0	0	0				12.4006	0	1	0	0	0																49.3827	0
	674	21.46	383.1	354.5												49.6022	0	2	0	1	0	0	0				12.4554	0	1	0	0	0																49.6022	0
	675	21.63	421.7	387												49.8217	0	1	1	0	0	0	0				12.5103	0	1	1	0	0																49.8217	0
	676	20.76	458.8	421.1												50.0411	0	3	1	1	0	0	0				12.5652	0	1	0	0	0																50.0411	0
	677	20.63	499.6	457.7												50.2606	0	4	2	0	0	0	0				12.62	0	0	2	0	0																50.2606	0
	678	19.92	536.4	493.8												50.4801	0	7	1	0	0	0	0				12.6749	0	0	1	0	0																50.4801	0
	679	19.68	576.6	525.7												50.6996	0	2	0	1	0	0	0				12.7298	0	1	1	0	0																50.6996	0
	680	19.09	613.4	559.7												50.9191	0	4	1	0	0	0	0				12.7846	0	0	0	0	0																50.9191	0
	681	19.13	642.7	588.4												51.1385	0	1	2	0	0	0	0				12.8395	0	0	1	0	0																51.1385	0
	682	18.43	672.7	615.2												51.358	0	4	0	0	0	0	0				12.8944	0	0	0	0	0																51.358	0
	683	18.05	695.6	633.2												51.5775	1	3	1	0	0	0	0				12.9492	0	0	1	0	0																51.5775	1
	684	17.65	707.7	649.1												51.797	0	1	0	0	0	0	0				13.0041	0	0	1	0	0																51.797	0
	685	17.23	714.6	650.4												52.0164	0	3	0	0	0	0	0				13.059	0	0	0	0	0																52.0164	0
	686	17.29	711.8	647.6												52.2359	0	1	1	1	0	0	0				13.1139	0	1	2	0	0																52.2359	0
	687	16.43	699.8	637.9												52.4554	0	2	0	0	0	0	0				13.1687	0	0	0	0	0																52.4554	0
	688	16.06	680.5	620.9												52.6749	0	1	2	0	0	0	0				13.2236	0	0	0	0	0																52.6749	0
	689	16.06	652.5	595.7												52.8944	0	2	0	1	0	0	0				13.2785	0	0	1	0	0																52.8944	0
	690	14.97	622.7	567.8												53.1138	0	3	0	1	0	0	0				13.3333	0	0	0	0	0																53.1138	0
	691	15.18	584.7	532.4												53.3333	0	1	2	0	0	0	0				13.3882	0	0	0	0	0																53.3333	0
	692	14.68	544.5	494.4												53.5528	0	2	0	0	0	0	0				13.4431	0	0	0	0	0																53.5528	0
	693	14.49	501	453.9												53.7723	0	2	2	1	0	0	0				13.4979	0	2	0	0	0																53.7723	0
	694	13.97	460.2	417.6												53.9918	0	1	0	1	0	0	0				13.5528	0	0	0	0	0																53.9918	0
	695	13.81	419.4	383												54.2112	0	1	0	0	0	0	0				13.6077	0	0	1	0	0																54.2112	0
	696	13.64	382.3	347.8												54.4307	0	1	1	0	0	0	0				13.6625	0	0	0	0	0																54.4307	0
	697	13.6	348.4	317.4												54.6502	0	5	2	0	0	0	0				13.7174	0	0	0	0	0																54.6502	0
	698	13.15	315.7	290.1												54.8697	0	2	2	0	0	0	0				13.7723	0	0	0	0	0																54.8697	0
	699	13.05	285.6	264												55.0891	0	1	1	0	0	0	0				13.8272	0	0	0	0	0																55.0891	0
	700	12.93	261.5	242.3												55.3086	0	3	1	0	0	0	0				13.882	0	0	0	0	0																55.3086	0
	701	12.45	243.1	221.2												55.5281	0	1	2	0	0	0	0				13.9369	0	0	0	0	0																55.5281	0
	702	11.99	220.8	203.4												55.7476	0	0	0	0	0	0	0				13.9918	0	1	0	0	0																55.7476	0
	703	12.02	204.8	187.3												55.9671	0	7	1	0	0	0	0				14.0466	0	0	0	0	0																55.9671	0
	704	11.58	191.2	174.9												56.1865	0	2	1	0	0	0	0				14.1015	0	0	0	0	0																56.1865	0
	705	11.5	180.1	165.7												56.406	0	1	2	1	0	0	0				14.1564	0	0	0	0	0																56.406	0
	706	11.25	169.1	154												56.6255	0	2	0	0	0	0	0				14.2112	0	0	0	0	0																56.6255	0
	707	11.22	159.1	147.2												56.845	0	5	0	1	0	0	0				14.2661	0	0	0	0	0																56.845	0
	708	10.88	151.4	138.7												57.0645	0	0	1	2	0	0	7.11075				14.321	0	0	0	0	0																57.0645	0
	709	10.87	144.4	132.6												57.2839	2	3	4	43	0	0	82.4041				14.3759	0	0	0	0	0																57.2839	2
	710	10.59	137	127.2												57.5034	71	24	48	442	0	0	480.848				14.4307	0	1	0	0	0																57.5034	71
	711	10.79	132	122.1												57.7229	561	204	267	1613	0	0	1601.67				14.4856	0	2	0	0	0																57.7229	561
	712	10.77	128.6	118.3												57.9424	2052	774	1027	3567	693.595	854.787	3469.2				14.5405	0	0	0	0	0																57.9424	2052
	713	10.6	124.2	114.1												58.1619	4380	2062	2207	6047	1947.92	2211.28	5645.52				14.5953	0	0	0	0	0																58.1619	4380
	714	10.35	120.5	110.8												58.3813	6611	3635	4015	8253	3800.84	4136.51	7981.21				14.6502	0	1	0	0	0																58.3813	6611
	715	10.04	117.9	108.4												58.6008	9015	5687	5952	9828	5853.09	6215.78	9621.49				14.7051	0	0	1	0	0																58.6008	9015
	716	10.08	115.4	106.3												58.8203	10083	7630	7906	10012	7681.1	8028	10136.3				14.7599	0	0	0	0	0																58.8203	10083
	717	10.16	113.2	104.1												59.0398	9643	8904	9040	9161	8986.24	9279.56	9543.49				14.8148	0	1	0	0	0																59.0398	9643
	718	10.18	111.2	102.3												59.2593	8076	9676	9856	7479	9573.7	9782.24	8015.44				14.8697	0	0	0	0	0																59.2593	8076
	719	9.925	110.3	101.6												59.4787	5708	10009	10000	5700	9355.89	9530.07	5873.4				14.9246	0	0	0	0	0																59.4787	5708
	720	9.654	108.4	98.93												59.6982	2823	9299	9508	4176	8945.81	9111.25	4087.89				14.9794	0	0	0	0	0																59.6982	2823
	721	9.613	107.7	97.61												59.9177	1052	8862	8958	3242	8559.61	8723.01	3045.32				15.0343	0	0	0	0	0																59.9177	1052
	722	9.605	106.1	97.23												60.1372	464	8180	8656	2815	8195.8	8362.87	2495.05				15.0892	0	1	0	0	0																60.1372	464
	723	9.41	104.3	95.85												60.3566	264	7720	8003	2491	7852.95	8028.58	2211.56				15.144	0	0	0	0	0																60.3566	264
	724	9.515	104.2	94.35												60.5761	212	7476	7757	2266	7529.76	7718.03	2030.99				15.1989	0	1	1	0	0																60.5761	212
	725	9.469	102.3	93.08												60.7956	154	7160	7256	2128	7225	7429.32	1896.05				15.2538	0	0	0	0	0																60.7956	154
	726	9.202	100.3	91.84												61.0151	108	6875	7037	1930	6937.51	7160.69	1773.84				15.3086	0	1	0	0	0																61.0151	108
	727	9.267	98.65	90.38												61.2346	47	6505	6637	1751	6666.22	6910.53	1673.95				15.3635	0	0	1	0	0																61.2346	47
	728	9.024	97.95	89.52												61.454	16	6266	6477	1763	6410.12	6677.36	1596				15.4184	0	0	1	0	0																61.454	16
	729	9.155	96.92	88.99												61.6735	8	6092	6347	1602	6168.26	6459.83	1531.49				15.4733	0	0	1	0	0																61.6735	8
	730	8.773	96.22	88.57												61.893	7	5852	6145	1533	5939.76	6256.69	1473.62				15.5281	0	1	0	0	0																61.893	7
	731	8.619	95.4	86.69												62.1125	6	5475	5933	1384	5723.78	6066.79	1419.83				15.583	0	2	1	0	0																62.1125	6
	732	8.656	93.9	86.26												62.3319	6	5300	5870	1363	5519.56	5889.1	1366.99				15.6379	0	0	0	0	0																62.3319	6
	733	8.627	93.21	85.08												62.5514	2	5248	5642	1312	5326.36	5722.63	1317.31				15.6927	0	0	0	0	0																62.5514	2
	734	8.582	92.94	84.31												62.7709	1	4990	5647	1290	5143.52	5566.51	1270.86				15.7476	0	2	0	0	0																62.7709	1
	735	8.343	92.5	83.07												62.9904	2	4942	5364	1171	4970.38	5419.93	1225.88				15.8025	0	0	1	0	0																62.9904	2
	736	8.867	91.74	82.51												63.2099	1	4825	5201	1078	4806.37	5282.15	1183.3				15.8573	0	0	1	0	0																63.2099	1
	737	8.473	89.77	82.23												63.4293	2	4628	5084	1086	4650.91	5152.47	1141.28				15.9122	0	0	0	0	0																63.4293	2
	738	8.605	88.35	81.59												63.6488	0	4456	5059	1013	4503.48	5030.26	1101.41				15.9671	0	0	2	0	0																63.6488	0
	739	8.541	86.8	80.01												63.8683	0	4356	4956	990	4363.61	4914.96	1063.38				16.022	0	0	0	0	0																63.8683	0
	740	7.876	86.89	78.55												64.0878	0	4244	4887	949	4230.82	4806.03	1027.32				16.0768	0	0	0	0	0																64.0878	0
	741	8.042	85.48	76.79												64.3073	1	3911	4821	948	4104.69	4702.99	991.934				16.1317	0	2	0	0	0																64.3073	1
	742	8.14	83.18	76.17												64.5267	0	3978	4688	879	3984.82	4605.39	958.118				16.1866	0	1	2	0	0																64.5267	0
	743	8.034	82.51	75.2												64.7462	0	3866	4500	800	3870.83	4512.81	925.695				16.2414	0	0	0	0	0																64.7462	0
	744	7.931	80.67	74.32												64.9657	0	3756	4386	801	3762.38	4424.88	894.564				16.2963	0	0	0	0	0																64.9657	0
	745	7.897	78.56	72.97												65.1852	0	3670	4422	771	3659.12	4341.26	864.657				16.3512	0	0	0	0	0																65.1852	0
	746	7.825	77.31	70.69												65.4047	0	3637	4341	795	3560.75	4261.62	835.916				16.406	0	1	0	0	0																65.4047	0
	747	7.685	73.95	69.31												65.6241	0	3414	4208	763	3466.98	4185.67	808.294				16.4609	0	0	1	0	0																65.6241	0
	748	7.776	73.39	66.75												65.8436	0	3392	4150	686	3377.54	4113.15	781.744				16.5158	0	0	0	0	0																65.8436	0
	749	7.644	71.17	64.2												66.0631	0	3425	4159	700	3292.18	4043.8	756.222				16.5707	0	1	1	0	0																66.0631	0
	750	7.498	68.28	62.8												66.2826	0	3222	3871	678	3210.65	3977.4	731.688				16.6255	0	1	0	0	0																66.2826	0
	751	7.688	66.67	60.08												66.502	0	3154	3966	601	3132.74	3913.74	708.177				16.6804	0	0	0	0	0																66.502	0
	752	7.957	64.18	58.57												66.7215	0	3162	3935	689	3058.23	3852.63	685.975				16.7353	1	0	0	0	0																66.7215	0
	753	7.778	61.22	56.28												66.941	1	3039	3781	603	2986.93	3793.89	663.862				16.7901	0	0	0	0	0																66.941	1
	754	7.524	58.44	54.48												67.1605	0	2910	3733	531	2918.65	3737.36	642.775				16.845	0	0	1	0	0																67.1605	0
	755	7.749	56.47	52.19												67.38	0	2918	3727	586	2853.22	3682.89	622.568				16.8999	0	2	0	0	0																67.38	0
	756	7.331	54.03	49.82												67.5994	0	2799	3725	555	2790.48	3630.34	603.162				16.9547	0	0	0	0	0																67.5994	0
	757	7.562	51.94	48.61												67.8189	0	2818	3591	571	2730.28	3579.58	584.51				17.0096	0	1	1	0	0																67.8189	0
	758	7.562	49.89	46												68.0384	0	2773	3529	516	2672.48	3530.5	566.575				17.0645	0	0	0	0	0																68.0384	0
	759	7.556	48.31	43.97												68.2579	0	2638	3517	504	2616.94	3482.99	549.326				17.1193	0	0	0	0	0																68.2579	0
	760	7.409	46.09	41.94												68.4774	0	2582	3494	491	2563.54	3436.95	532.734				17.1742	0	1	1	0	0																68.4774	0
	761	7.848	44.2	40.84												68.6968	0	2694	3499	529	2512.16	3392.28	516.774				17.2291	0	1	0	0	0																68.6968	0
	762	7.345	42	38.83												68.9163	0	2537	3356	481	2462.69	3348.92	501.419				17.284	0	1	0	0	0																68.9163	0
	763	7.633	40.04	36.89												69.1358	0	2418	3349	467	2415.03	3306.77	486.646				17.3388	0	0	0	0	0																69.1358	0
	764	7.68	38.34	35.12												69.3553	0	2416	3360	510	2369.07	3265.77	472.431				17.3937	0	0	0	0	0																69.3553	0
	765	7.456	36.56	34.05												69.5747	0	2418	3276	476	2324.74	3225.84	458.752				17.4486	0	1	0	0	0																69.5747	0
	766	7.393	34.29	31.69												69.7942	0	2385	3317	418	2281.95	3186.94	445.663				17.5034	0	0	0	0	0																69.7942	0
	767	7.711	32.97	30.38												70.0137	0	2334	3174	432	2240.61	3149	433.468				17.5583	0	1	0	0	0																70.0137	0
	768	7.619	31.29	29.82												70.2332	1	2203	3152	416	2200.64	3111.97	420.962				17.6132	0	0	2	0	0																70.2332	1
	769	7.645	29.67	27.55												70.4527	0	2186	2998	390	2161.99	3075.8	409.1				17.668	0	1	1	0	0																70.4527	0
	770	7.52	28.62	26.03												70.6721	0	2199	3004	386	2124.57	3040.45	397.749				17.7229	0	0	0	0	0																70.6721	0
	771	7.725	27.75	25.5												70.8916	0	2078	2942	430	2088.34	3005.87	386.847				17.7778	0	1	1	0	0																70.8916	0
	772	7.843	26.67	24.24												71.1111	0	2029	3037	377	2053.23	2972.03	376.361				17.8327	0	0	0	0	0																71.1111	0
	773	8.359	25.79	24.55												71.3306	0	2087	3003	418	2019.19	2938.9	366.266				17.8875	0	1	0	0	0																71.3306	0
	774	9.652	25.31	23.74												71.5501	0	2079	2813	399	1986.16	2906.44	356.545				17.9424	0	0	1	0	0																71.5501	0
	775	12.25	25.66	25.24												71.7695	0	1947	2878	372	1954.09	2874.61	347.183				17.9973	0	1	0	0	0																71.7695	0
	776	15.59	27.58	26.9												71.989	0	1932	2864	338	1922.95	2843.4	338.164				18.0521	0	2	0	0	0																71.989	0
	777	20.41	31.08	30.46												72.2085	0	1880	2846	335	1892.68	2812.77	329.475				18.107	1	0	0	0	0																72.2085	0
	778	29.34	37.03	37												72.428	0	1847	2700	320	1863.25	2782.7	321.102				18.1619	0	0	0	0	0																72.428	0
	779	41.8	46.19	46.8												72.6475	0	1832	2717	311	1834.61	2753.17	313.034				18.2167	0	1	0	0	0																72.6475	0
	780	59.11	58.76	60.48												72.8669	0	1809	2682	325	1806.74	2724.16	305.258				18.2716	0	0	0	0	0																72.8669	0
	781	84.88	77.07	80.98												73.0864	0	1737	2691	336	1779.6	2695.64	297.762				18.3265	0	1	0	0	0																73.0864	0
	782	122.4	103.2	108.5												73.3059	0	1733	2641	298	1753.15	2667.61	290.537				18.3814	0	1	0	0	0																73.3059	0
	783	168	131.4	140.6												73.5254	0	1735	2542	262	1727.37	2640.03	283.57				18.4362	0	1	0	0	0																73.5254	0
	784	231	168	181.8												73.7448	0	1696	2601	285	1702.22	2612.9	276.851				18.4911	0	0	1	0	0																73.7448	0
	785	305.8	211.1	227.2												73.9643	0	1749	2503	255	1677.69	2586.2	270.372				18.546	1	0	0	0	0																73.9643	0
	786	398.1	260.9	284.8												74.1838	0	1738	2610	304	1653.74	2559.92	264.122				18.6008	0	0	0	0	0																74.1838	0
	787	507.8	316.3	351.8												74.4033	0	1609	2486	290	1630.35	2534.04	258.092				18.6557	0	0	0	0	0																74.4033	0
	788	627.8	378.8	423.4												74.6228	0	1638	2550	261	1607.51	2508.55	252.274				18.7106	0	0	0	0	0																74.6228	0
	789	763.3	447.1	499.6												74.8422	0	1636	2509	273	1585.18	2483.44	246.66				18.7654	0	1	0	0	0																74.8422	0
	790	912.3	521.1	583.7												75.0617	0	1603	2519	288	1563.35	2458.7	241.241				18.8203	0	1	0	0	0																75.0617	0
	791	1064	594.1	669.8												75.2812	0	1490	2432	241	1542	2434.31	236.01				18.8752	0	0	0	0	0																75.2812	0
	792	1225	668.9	758.7												75.5007	0	1544	2337	240	1521.11	2410.28	230.96				18.93	0	0	0	0	0																75.5007	0
	793	1382	747.6	844.2												75.7202	0	1527	2452	255	1500.66	2386.58	226.083				18.9849	0	0	0	0	0																75.7202	0
	794	1544	824.1	932.4												75.9396	0	1475	2393	220	1480.65	2363.21	221.372				19.0398	0	1	0	0	0																75.9396	0
	795	1706	897.2	1020												76.1591	0	1465	2371	262	1461.04	2340.16	216.822				19.0947	0	0	1	0	0																76.1591	0
	796	1860	967.5	1102												76.3786	0	1427	2303	239	1441.84	2317.43	212.425				19.1495	0	0	1	0	0																76.3786	0
	797	2004	1033	1179												76.5981	0	1364	2343	218	1423.01	2295.01	208.177				19.2044	0	1	0	0	0																76.5981	0
	798	2141	1094	1250												76.8175	0	1360	2204	193	1404.56	2272.88	204.07				19.2593	0	1	0	0	0																76.8175	0
	799	2250	1148	1312												77.037	0	1346	2233	235	1386.47	2251.05	200.1				19.3141	0	0	0	0	0																77.037	0
	800	2364	1188	1363												77.2565	0	1427	2267	218	1368.73	2229.5	196.262				19.369	0	2	1	0	0																77.2565	0
																77.476	0	1305	2140	200	1351.33	2208.24	192.549				19.4239	0	0	0	0	0																77.476	0
																77.6955	0	1257	2089	223	1334.25	2187.24	188.958				19.4787	0	2	1	0	0																77.6955	0
																77.9149	0	1376	2186	211	1317.48	2166.52	185.484				19.5336	0	0	1	0	0																77.9149	0
																78.1344	0	1277	2120	205	1301.03	2146.06	182.121				19.5885	0	0	0	0	0																78.1344	0
																78.3539	0	1253	2031	221	1284.87	2125.86	178.867				19.6434	0	0	0	0	0																78.3539	0
																78.5734	0	1290	2065	198	1269	2105.91	175.716				19.6982	0	1	0	0	0																78.5734	0
																78.7929	0	1184	2048	184	1253.4	2086.21	172.665				19.7531	0	1	1	0	0																78.7929	0
																79.0123	0	1187	2072	198	1238.09	2066.76	169.709				19.808	0	0	0	0	0																79.0123	0
																79.2318	0	1290	2064	202	1223.04	2047.54	166.846				19.8628	0	0	0	0	0																79.2318	0
																79.4513	0	1225	2052	185	1208.24	2028.56	164.071				19.9177	0	0	0	0	0																79.4513	0
																79.6708	0	1141	1984	181	1193.7	2009.81	161.382				19.9726	0	0	3	0	0																79.6708	0
																79.8902	0	1104	2054	183	1179.4	1991.29	158.774				20.0274	0	0	0	0	0																79.8902	0
																80.1097	0	1171	1927	190	1165.34	1972.99	156.246				20.0823	0	0	0	0	0																80.1097	0
																80.3292	0	1151	1851	200	1151.51	1954.92	153.793				20.1372	0	2	0	0	0																80.3292	0
																80.5487	0	1115	1914	180	1137.91	1937.06	151.413				20.192	0	0	1	0	0																80.5487	0
																80.7682	0	1087	1862	172	1124.53	1919.41	149.104				20.2469	0	0	0	0	0																80.7682	0
																80.9876	0	1107	1873	183	1111.36	1901.97	146.862				20.3018	0	1	0	0	0																80.9876	0
																81.2071	0	1120	1868	175	1098.4	1884.74	144.685				20.3566	0	0	1	0	0																81.2071	0
																81.4266	0	1057	1831	171	1085.65	1867.71	142.571				20.4115	0	0	0	0	0																81.4266	0
																81.6461	0	1037	1825	172	1073.11	1850.88	140.516				20.4664	0	0	0	0	0																81.6461	0
																81.8656	0	1012	1871	160	1060.75	1834.24	138.52				20.5213	0	0	0	0	0																81.8656	0
																82.085	0	1030	1740	169	1048.59	1817.81	136.58				20.5761	0	1	0	0	0																82.085	0
																82.3045	0	984	1722	181	1036.62	1801.56	134.693				20.631	0	1	0	0	0																82.3045	0
																82.524	0	994	1718	162	1024.83	1785.5	132.858				20.6859	0	2	1	0	0																82.524	0
																82.7435	0	1010	1745	143	1013.22	1769.62	131.073				20.7407	0	2	0	0	0																82.7435	0
																82.963	0	890	1680	152	1001.79	1753.93	129.336				20.7956	0	0	1	0	0																82.963	0
																83.1824	0	1028	1695	137	990.528	1738.42	127.645				20.8505	0	0	0	0	0																83.1824	0
																83.4019	0	939	1658	135	979.436	1723.08	125.998				20.9053	0	1	0	0	0																83.4019	0
																83.6214	0	911	1707	144	968.509	1707.92	124.394				20.9602	0	0	0	0	0																83.6214	0
																83.8409	0	1025	1717	120	957.745	1692.94	122.832				21.0151	0	0	0	0	0																83.8409	0
																84.0603	0	967	1704	147	947.14	1678.12	121.309				21.07	0	0	0	0	0																84.0603	0
																84.2798	0	875	1677	154	936.691	1663.47	119.825				21.1248	0	0	0	0	0																84.2798	0
																84.4993	0	943	1632	154	926.394	1648.99	118.378				21.1797	0	0	0	0	0																84.4993	0
																84.7188	0	887	1621	123	916.248	1634.66	117.041				21.2346	0	0	0	0	0																84.7188	0
																84.9383	0	877	1657	112	906.249	1620.5	116.139				21.2894	0	1	1	0	0																84.9383	0
																85.1577	1	898	1628	121	896.394	1606.5	114.484				21.3443	0	1	0	0	0																85.1577	1
																85.3772	0	922	1616	117	886.681	1592.66	113.049				21.3992	0	1	1	0	0																85.3772	0
																85.5967	0	841	1623	120	877.107	1578.96	111.718				21.454	0	3	0	0	0																85.5967	0
																85.8162	0	853	1543	121	867.67	1565.43	110.446				21.5089	0	0	1	0	0																85.8162	0
																86.0357	0	867	1512	100	858.368	1552.04	109.215				21.5638	0	0	1	0	0																86.0357	0
																86.2551	0	854	1580	131	849.197	1538.8	108.015				21.6187	0	0	0	0	0																86.2551	0
																86.4746	0	830	1582	121	840.156	1525.7	106.844				21.6735	0	0	0	0	0																86.4746	0
																86.6941	0	774	1474	116	831.242	1512.75	105.699				21.7284	1	0	0	0	0																86.6941	0
																86.9136	0	811	1466	134	822.453	1499.94	104.58				21.7833	0	1	0	0	0																86.9136	0
																87.133	0	795	1456	104	813.787	1487.27	103.484				21.8381	0	1	0	0	0																87.133	0
																87.3525	0	845	1523	118	805.242	1474.74	102.412				21.893	0	2	0	0	0																87.3525	0
																87.572	0	787	1492	108	796.816	1462.35	101.362				21.9479	0	0	0	0	0																87.572	0
																87.7915	0	780	1413	85	788.507	1450.09	100.335				22.0027	0	0	0	0	0																87.7915	0
																88.011	0	781	1437	113	780.312	1437.97	99.3275				22.0576	0	2	0	0	0																88.011	0
																88.2304	0	747	1410	109	772.231	1425.98	98.3407				22.1125	0	1	1	0	0																88.2304	0
																88.4499	0	748	1400	128	764.261	1414.11	97.3734				22.1673	0	0	0	0	0																88.4499	0
																88.6694	0	736	1339	114	756.4	1402.38	96.425				22.2222	0	0	0	0	0																88.6694	0
																88.8889	0	755	1449	114	748.646	1390.77	95.4949				22.2771	0	1	0	0	0																88.8889	0
																89.1084	0	756	1428	105	740.999	1379.28	94.5825				22.332	0	0	4	0	0																89.1084	0
																89.3278	0	716	1378	102	733.455	1367.92	93.6872				22.3868	0	0	0	0	0																89.3278	0
																89.5473	0	693	1310	87	726.014	1356.68	92.8084				22.4417	0	0	0	0	0																89.5473	0
																89.7668	0	769	1355	102	718.674	1345.56	91.9456				22.4966	0	0	0	0	0																89.7668	0
																89.9863	0	679	1361	100	711.433	1334.56	91.0983				22.5514	0	0	0	0	0																89.9863	0
																90.2057	0	693	1325	104	704.29	1323.68	90.266				22.6063	0	0	2	0	0																90.2057	0
																90.4252	0	720	1284	98	697.242	1312.91	89.4482				22.6612	0	1	0	0	0																90.4252	0
																90.6447	0	658	1272	101	690.289	1302.25	88.6445				22.716	0	0	0	0	0																90.6447	0
																90.8642	0	632	1289	99	683.43	1291.71	87.8545				22.7709	0	0	1	0	0																90.8642	0
																91.0837	0	673	1344	105	676.662	1281.28	87.0776				22.8258	0	0	0	0	0																91.0837	0
																91.3031	0	668	1262	97	669.984	1270.96	86.3135				22.8807	0	0	1	0	0																91.3031	0
																91.5226	0	660	1323	84	663.395	1260.74	85.5619				22.9355	0	2	0	0	0																91.5226	0
																91.7421	0	672	1296	91	656.894	1250.64	84.8222				22.9904	0	0	1	0	0																91.7421	0
																91.9616	0	623	1246	76	650.479	1240.63	84.0943				23.0453	0	1	0	0	0																91.9616	0
																92.181	0	634	1251	76	644.149	1230.74	83.3777				23.1001	0	1	1	0	0																92.181	0
																92.4005	0	648	1263	91	637.902	1220.94	82.672				23.155	0	1	1	0	0																92.4005	0
																92.62	0	627	1240	78	631.737	1211.25	81.977				23.2099	0	0	0	0	0																92.62	0
																92.8395	0	601	1212	74	625.654	1201.66	81.2924				23.2647	0	1	1	0	0																92.8395	0
																93.059	0	615	1205	86	619.65	1192.17	80.6179				23.3196	0	0	0	0	0																93.059	0
																93.2785	0	588	1229	81	613.725	1182.77	79.9531				23.3745	0	0	0	0	0																93.2785	0
																93.4979	0	611	1235	100	607.877	1173.47	79.2978				23.4294	0	0	0	0	0																93.4979	0
																93.7174	0	586	1169	81	602.106	1164.27	78.6518				23.4842	0	0	0	0	0																93.7174	0
																93.9369	0	595	1213	82	596.41	1155.16	78.0148				23.5391	0	1	0	0	0																93.9369	0
																94.1564	0	568	1150	77	590.788	1146.14	77.3864				23.594	0	0	0	0	0																94.1564	0
																94.3758	0	597	1119	80	585.239	1137.22	76.7666				23.6488	0	1	0	0	0																94.3758	0
																94.5953	0	567	1121	77	579.761	1128.38	76.155				23.7037	0	2	0	0	0																94.5953	0
																94.8148	0	570	1097	72	574.354	1119.64	75.5515				23.7586	0	0	0	0	0																94.8148	0
																95.0343	0	547	1072	68	569.017	1110.98	74.9558				23.8134	0	0	1	0	0																95.0343	0
																95.2538	0	578	1115	73	563.749	1102.42	74.3677				23.8683	0	0	0	0	0																95.2538	0
																95.4732	0	537	1129	69	558.548	1093.93	73.7871				23.9232	0	1	1	0	0																95.4732	0
																95.6927	0	558	1072	78	553.415	1085.54	73.2137				23.978	0	0	0	0	0																95.6927	0
																95.9122	0	564	1048	81	548.346	1077.23	72.6474				24.0329	0	0	1	0	0																95.9122	0
																96.1317	0	537	993	78	543.343	1069	72.088				24.0878	0	0	0	0	0																96.1317	0
																96.3512	0	537	1004	62	538.403	1060.85	71.5352				24.1427	0	0	0	0	0																96.3512	0
																96.5706	0	600	1082	63	533.526	1052.79	71.0643				24.1975	0	0	0	0	0																96.5706	0
																96.7901	0	538	1119	69	528.711	1044.8	70.9993				24.2524	0	1	0	0	0																96.7901	0
																97.0096	1	541	1024	61	523.958	1036.89	70.1554				24.3073	0	1	1	0	0																97.0096	1
																97.2291	0	529	1033	75	519.264	1029.07	69.5051				24.3621	0	1	1	0	0																97.2291	0
																97.4485	0	473	1016	67	514.629	1021.32	68.9344				24.417	0	1	0	0	0																97.4485	0
																97.668	0	481	1053	73	510.053	1013.64	68.3986				24.4719	0	2	0	0	0																97.668	0
																97.8875	0	509	1063	60	505.535	1006.04	67.8799				24.5267	0	0	1	0	0																97.8875	0
																98.107	0	513	1070	75	501.073	998.517	67.3714				24.5816	0	0	1	0	0																98.107	0
																98.3265	0	459	1013	57	496.667	991.066	66.8701				24.6365	0	0	0	0	0																98.3265	0
																98.5459	0	495	995	65	492.317	983.688	66.3748				24.6914	0	0	0	0	0																98.5459	0
																98.7654	0	507	985	63	488.02	976.382	65.885				24.7462	0	0	1	0	0																98.7654	0
																98.9849	0	506	932	69	483.777	969.146	65.4005				24.8011	0	0	1	0	0																98.9849	0
																99.2044	0	500	1023	70	479.587	961.981	64.9211				24.856	0	0	1	0	0																99.2044	0
																99.4239	0	514	945	64	475.449	954.885	64.4466				24.9108	0	0	0	0	0																99.4239	0
																99.6433	0	485	953	86	471.363	947.858	63.977				24.9657	0	0	0	0	0																99.6433	0
																99.8628	0	489	989	55	467.326	940.898	63.512				25.0206	0	0	1	0	0																99.8628	0
																100.082	0	445	968	60	463.34	934.005	63.0517				25.0755	0	3	0	0	0																100.082	0
																100.302	0	450	953	55	459.402	927.178	62.596				25.1303	0	1	0	0	0																100.302	0
																100.521	0	474	854	63	455.513	920.417	62.1447				25.1852	0	1	1	0	0																100.521	0
																100.741	0	466	931	62	451.672	913.72	61.6977				25.2401	0	1	1	0	0																100.741	0
																100.96	0	477	925	56	447.878	907.086	61.2551				25.2949	0	1	0	0	0																100.96	0
																101.18	0	447	877	48	444.13	900.516	60.8167				25.3498	0	0	0	0	0																101.18	0
																101.399	0	443	934	65	440.427	894.008	60.3824				25.4047	0	1	0	0	0																101.399	0
																101.619	0	472	891	48	436.77	887.561	59.9521				25.4595	0	1	0	0	0																101.619	0
																101.838	0	380	890	55	433.157	881.175	59.5258				25.5144	0	0	0	0	0																101.838	0
																102.058	0	403	839	57	429.588	874.849	59.1034				25.5693	0	0	0	0	0																102.058	0
																102.277	0	436	975	68	426.062	868.582	58.6849				25.6242	0	0	0	0	0																102.277	0
																102.497	0	416	867	57	422.579	862.374	58.2701				25.679	0	2	0	0	0																102.497	0
																102.716	0	382	871	55	419.137	856.224	57.8591				25.7339	0	0	1	0	0																102.716	0
																102.936	0	458	824	49	415.737	850.131	57.4517				25.7888	0	0	0	0	0																102.936	0
																103.155	0	409	840	51	412.377	844.095	57.0479				25.8436	0	0	1	0	0																103.155	0
																103.374	0	411	823	58	409.058	838.115	56.7229				25.8985	0	0	0	0	0																103.374	0
																103.594	0	441	818	50	405.779	832.19	56.8008				25.9534	0	0	0	0	0																103.594	0
																103.813	1	443	828	47	402.538	826.32	56.0971				26.0082	0	0	0	0	0																103.813	1
																104.033	0	403	862	48	399.336	820.504	55.5842				26.0631	0	0	0	0	0																104.033	0
																104.252	0	384	853	48	396.172	814.741	55.1484				26.118	0	1	0	0	0																104.252	0
																104.472	0	402	789	56	393.045	809.031	54.7448				26.1728	0	0	0	0	0																104.472	0
																104.691	0	390	852	52	389.955	803.373	54.3559				26.2277	0	0	0	0	0																104.691	0
																104.911	0	379	811	52	386.902	797.767	53.9748				26.2826	0	0	1	0	0																104.911	0
																105.13	0	375	797	55	383.884	792.212	53.5985				26.3375	0	2	0	0	0																105.13	0
																105.35	0	402	772	52	380.902	786.707	53.2261				26.3923	0	1	0	0	0																105.35	0
																105.569	0	400	767	39	377.955	781.251	52.9323				26.4472	0	0	0	0	0																105.569	0
																105.789	0	386	857	46	375.042	775.846	53.0412				26.5021	0	0	2	0	0																105.789	0
																106.008	1	375	732	58	372.163	770.489	52.3679				26.5569	0	0	0	0	0																106.008	1
																106.228	0	359	781	36	369.317	765.18	51.8851				26.6118	0	0	0	0	0																106.228	0
																106.447	0	366	755	52	366.504	759.918	51.479				26.6667	0	0	0	0	0																106.447	0
																106.667	0	386	785	43	363.724	754.704	51.1048				26.7215	0	0	0	0	0																106.667	0
																106.886	0	350	728	38	360.976	749.536	50.7448				26.7764	0	0	0	0	0																106.886	0
																107.106	0	339	714	48	358.26	744.414	50.3922				26.8313	0	2	0	0	0																107.106	0
																107.325	0	363	680	48	355.575	739.338	50.0442				26.8862	0	0	0	0	0																107.325	0
																107.545	0	361	737	32	352.92	734.307	49.7749				26.941	0	0	0	0	0																107.545	0
																107.764	0	341	690	50	350.296	729.32	49.9081				26.9959	0	0	1	0	0																107.764	0
																107.984	1	331	706	51	347.702	724.377	49.2591				27.0508	0	0	0	0	0																107.984	1
																108.203	0	338	711	45	345.137	719.477	48.8002				27.1056	0	0	0	0	0																108.203	0
																108.422	0	324	693	51	342.601	714.621	48.4176				27.1605	0	0	0	0	0																108.422	0
																108.642	0	314	749	37	340.094	709.807	48.0668				27.2154	0	1	0	0	0																108.642	0
																108.861	0	374	701	46	337.615	705.035	47.7299				27.2702	0	0	0	0	0																108.861	0
																109.081	0	343	682	35	335.164	700.304	47.4001				27.3251	0	0	0	0	0																109.081	0
																109.3	0	344	677	38	332.741	695.615	47.0747				27.38	0	0	0	0	0																109.3	0
																109.52	0	360	658	46	330.344	690.967	46.7525				27.4348	0	1	1	0	0																109.52	0
																109.739	0	299	654	36	327.975	686.358	46.4331				27.4897	0	0	0	0	0																109.739	0
																109.959	0	325	692	48	325.632	681.789	46.1162				27.5446	0	0	0	0	0																109.959	0
																110.178	0	313	731	34	323.315	677.26	45.8018				27.5995	0	0	1	0	0																110.178	0
																110.398	0	327	702	30	321.023	672.769	45.4898				27.6543	0	0	1	0	0																110.398	0
																110.617	0	336	695	50	318.757	668.317	45.1803				27.7092	0	0	0	0	0																110.617	0
																110.837	0	331	638	47	316.516	663.904	44.8731				27.7641	0	0	0	0	0																110.837	0
																111.056	0	347	637	43	314.299	659.527	44.5682				27.8189	0	2	1	0	0																111.056	0
																111.276	0	343	674	33	312.107	655.188	44.2656				27.8738	0	0	0	0	0																111.276	0
																111.495	0	330	644	51	309.938	650.886	43.9654				27.9287	0	2	0	0	0																111.495	0
																111.715	0	354	683	53	307.794	646.62	43.6673				27.9835	0	0	0	0	0																111.715	0
																111.934	0	343	640	26	305.672	642.39	43.3715				28.0384	0	0	0	0	0																111.934	0
																112.154	0	363	605	44	303.574	638.196	43.0779				28.0933	0	1	0	0	0																112.154	0
																112.373	0	291	611	41	301.498	634.037	42.7865				28.1482	0	1	0	0	0																112.373	0
																112.593	0	282	677	41	299.445	629.912	42.4973				28.203	0	0	1	0	0																112.593	0
																112.812	0	315	656	49	297.414	625.823	42.2102				28.2579	0	0	0	0	0																112.812	0
																113.032	0	287	599	45	295.404	621.767	41.9252				28.3128	0	1	0	0	0																113.032	0
																113.251	0	303	602	42	293.416	617.745	41.6423				28.3676	0	0	1	0	0																113.251	0
																113.47	0	307	646	41	291.449	613.757	41.3614				28.4225	0	0	0	0	0																113.47	0
																113.69	0	311	581	36	289.503	609.801	41.0827				28.4774	0	0	0	0	0																113.69	0
																113.909	0	310	622	39	287.578	605.879	40.8059				28.5322	0	2	0	0	0																113.909	0
																114.129	0	284	598	26	285.673	601.988	40.5312				28.5871	0	0	0	0	0																114.129	0
																114.348	0	279	600	35	283.788	598.13	40.2585				28.642	0	0	2	0	0																114.348	0
																114.568	0	269	578	37	281.923	594.303	39.9877				28.6969	0	0	0	0	0																114.568	0
																114.787	0	299	632	20	280.078	590.508	39.7189				28.7517	0	3	1	0	0																114.787	0
																115.007	0	269	575	37	278.252	586.743	39.4521				28.8066	0	0	1	0	0																115.007	0
																115.226	0	264	587	27	276.444	583.01	39.1871				28.8615	0	0	0	0	0																115.226	0
																115.446	0	276	593	24	274.656	579.306	38.9241				28.9163	0	0	1	0	0																115.446	0
																115.665	0	309	614	29	272.886	575.633	38.6629				28.9712	0	0	1	0	0																115.665	0
																115.885	0	291	583	32	271.134	571.989	38.4037				29.0261	0	0	0	0	0																115.885	0
																116.104	0	279	586	45	269.401	568.375	38.1462				29.0809	0	0	0	0	0																116.104	0
																116.324	0	278	516	38	267.685	564.79	37.8906				29.1358	0	0	0	0	0																116.324	0
																116.543	0	286	568	36	265.986	561.233	37.6369				29.1907	0	0	0	0	0																116.543	0
																116.763	0	286	564	36	264.305	557.705	37.3849				29.2455	0	0	1	0	0																116.763	0
																116.982	0	317	594	30	262.642	554.206	37.1347				29.3004	0	0	0	0	0																116.982	0
																117.202	0	275	589	36	260.995	550.734	36.9615				29.3553	0	0	0	0	0																117.202	0
																117.421	0	265	603	26	259.364	547.29	37.1896				29.4102	0	0	0	0	0																117.421	0
																117.641	1	267	547	30	257.75	543.873	36.6343				29.465	1	1	0	0	0																117.641	1
																117.86	0	252	569	30	256.152	540.484	36.2683				29.5199	0	0	1	0	0																117.86	0
																118.08	0	266	570	27	254.571	537.121	35.9776				29.5748	0	0	0	0	0																118.08	0
																118.299	0	255	557	31	253.004	533.784	35.7177				29.6296	0	2	0	0	0																118.299	0
																118.519	0	264	497	31	251.454	530.474	35.4709				29.6845	0	1	0	0	0																118.519	0
																118.738	0	256	537	33	249.919	527.19	35.2303				29.7394	0	1	1	0	0																118.738	0
																118.957	0	230	522	34	248.399	523.932	34.9932				29.7942	0	0	0	0	0																118.957	0
																119.177	0	256	527	24	246.894	520.699	34.7585				29.8491	0	0	0	0	0																119.177	0
																119.396	0	268	558	28	245.404	517.491	34.5257				29.904	0	0	0	0	0																119.396	0
																119.616	0	259	496	25	243.928	514.308	34.2947				29.9589	0	1	1	0	0																119.616	0
																119.835	0	270	506	33	242.467	511.15	34.0654				30.0137	0	0	0	0	0																119.835	0
																120.055	0	226	543	34	241.02	508.016	33.8377				30.0686	0	0	0	0	0																120.055	0
																120.274	0	261	551	35	239.587	504.907	33.6116				30.1235	0	0	0	0	0																120.274	0
																120.494	0	218	516	20	238.168	501.821	33.3872				30.1783	0	0	0	0	0																120.494	0
																120.713	0	243	517	28	236.762	498.76	33.1643				30.2332	0	0	1	0	0																120.713	0
																120.933	0	229	448	24	235.37	495.721	32.943				30.2881	0	0	0	0	0																120.933	0
																121.152	0	242	485	22	233.992	492.706	32.7233				30.3429	0	0	2	0	0																121.152	0
																121.372	0	219	457	40	232.626	489.714	32.5051				30.3978	0	0	0	0	0																121.372	0
																121.591	0	238	488	35	231.274	486.745	32.2885				30.4527	0	0	0	0	0																121.591	0
																121.811	0	218	468	34	229.934	483.799	32.0733				30.5075	0	0	0	0	0																121.811	0
																122.03	0	225	493	31	228.607	480.874	31.8597				30.5624	0	0	1	0	0																122.03	0
																122.25	0	209	463	36	227.292	477.972	31.6476				30.6173	0	1	0	0	0																122.25	0
																122.469	0	212	458	26	225.99	475.092	31.437				30.6722	0	1	0	0	0																122.469	0
																122.689	0	230	453	28	224.7	472.234	31.2278				30.727	0	0	0	0	0																122.689	0
																122.908	0	231	467	34	223.421	469.397	31.0201				30.7819	0	0	0	0	0																122.908	0
																123.128	0	227	472	24	222.155	466.581	30.8139				30.8368	0	1	0	0	0																123.128	0
																123.347	0	216	459	26	220.9	463.786	30.6091				30.8916	0	0	1	0	0																123.347	0
																123.567	0	240	455	30	219.657	461.013	30.4057				30.9465	0	0	2	0	0																123.567	0
																123.786	0	246	477	38	218.426	458.26	30.2037				31.0014	0	0	0	0	0																123.786	0
																124.005	0	217	438	28	217.205	455.527	30.0032				31.0562	0	0	1	0	0																124.005	0
																124.225	0	198	438	28	215.996	452.815	29.804				31.1111	0	0	0	0	0																124.225	0
																124.444	0	222	447	27	214.798	450.123	29.6062				31.166	0	0	0	0	0																124.444	0
																124.664	0	255	427	32	213.611	447.45	29.4098				31.2208	0	0	0	0	0																124.664	0
																124.883	0	235	449	30	212.434	444.798	29.2147				31.2757	0	0	0	0	0																124.883	0
																125.103	0	200	462	24	211.268	442.165	29.021				31.3306	0	1	0	0	0																125.103	0
																125.322	0	273	428	27	210.112	439.551	28.8287				31.3855	0	0	1	0	0																125.322	0
																125.542	0	220	496	20	208.967	436.956	28.6376				31.4403	0	0	2	0	0																125.542	0
																125.761	0	201	398	21	207.831	434.381	28.4479				31.4952	0	1	1	0	0																125.761	0
																125.981	0	230	461	26	206.706	431.824	28.2595				31.5501	0	0	0	0	0																125.981	0
																126.2	0	218	398	27	205.591	429.286	28.0724				31.6049	0	1	0	0	0																126.2	0
																126.42	0	217	450	25	204.486	426.766	27.8866				31.6598	0	0	0	0	0																126.42	0
																126.639	0	221	469	27	203.39	424.265	27.702				31.7147	0	1	0	0	0																126.639	0
																126.859	0	240	397	29	202.304	421.781	27.5188				31.7695	0	0	1	0	0																126.859	0
																127.078	0	195	427	30	201.227	419.316	27.3367				31.8244	0	1	0	0	0																127.078	0
																127.298	0	224	435	28	200.16	416.868	27.156				31.8793	0	0	0	0	0																127.298	0
																127.517	0	235	410	21	199.102	414.438	26.9765				31.9342	0	0	0	0	0																127.517	0
																127.737	0	218	418	13	198.053	412.026	26.7982				31.989	0	1	0	0	0																127.737	0
																127.956	0	204	387	28	197.013	409.63	26.6211				32.0439	0	0	1	0	0																127.956	0
																128.176	0	204	422	26	195.982	407.252	26.4453				32.0988	0	0	0	0	0																128.176	0
																128.395	0	193	384	18	194.959	404.891	26.3459				32.1536	0	0	1	0	0																128.395	0
																128.615	0	194	374	22	193.946	402.546	26.6472				32.2085	0	1	0	0	0																128.615	0
																128.834	1	175	418	26	192.94	400.219	26.1646				32.2634	0	0	1	0	0																128.834	1
																129.053	0	181	408	27	191.944	397.907	25.8706				32.3182	0	1	0	0	0																129.053	0
																129.273	0	198	433	24	190.956	395.612	25.6515				32.3731	0	1	0	0	0																129.273	0
																129.492	0	212	399	22	189.976	393.334	25.4626				32.428	0	0	1	0	0																129.492	0
																129.712	0	186	406	16	189.004	391.071	25.2864				32.4829	0	0	1	0	0																129.712	0
																129.931	0	201	406	26	188.04	388.824	25.1158				32.5377	0	0	0	0	0																129.931	0
																130.151	0	192	420	17	187.084	386.593	24.9481				32.5926	0	2	0	0	0																130.151	0
																130.37	0	198	407	26	186.136	384.378	24.7823				32.6475	0	1	0	0	0																130.37	0
																130.59	0	200	383	31	185.196	382.178	24.618				32.7023	0	1	2	0	0																130.59	0
																130.809	0	179	376	16	184.264	379.994	24.5301				32.7572	0	0	1	0	0																130.809	0
																131.029	0	184	385	26	183.339	377.825	24.843				32.8121	0	0	0	0	0																131.029	0
																131.248	1	196	376	17	182.421	375.67	24.3719				32.8669	0	0	0	0	0																131.248	1
																131.468	0	182	389	20	181.511	373.531	24.0894				32.9218	0	0	0	0	0																131.468	0
																131.687	0	231	338	22	180.609	371.407	23.8818				32.9767	0	0	1	0	0																131.687	0
																131.907	0	201	378	21	179.713	369.297	23.7043				33.0316	0	1	0	0	0																131.907	0
																132.126	0	159	379	21	178.825	367.202	23.5393				33.0864	0	1	0	0	0																132.126	0
																132.346	0	162	338	18	177.944	365.121	23.38				33.1413	0	0	0	0	0																132.346	0
																132.565	0	173	368	15	177.07	363.055	23.2235				33.1962	0	0	0	0	0																132.565	0
																132.785	0	160	373	31	176.203	361.002	23.0689				33.251	0	1	0	0	0																132.785	0
																133.004	0	189	349	22	175.342	358.964	22.9909				33.3059	1	0	0	0	0																133.004	0
																133.224	0	175	353	13	174.488	356.94	23.3137				33.3608	0	0	1	0	0																133.224	0
																133.443	1	183	381	24	173.642	354.929	22.8524				33.4156	0	0	1	0	0																133.443	1
																133.663	0	187	373	21	172.801	352.933	22.5797				33.4705	0	1	0	0	0																133.663	0
																133.882	0	161	382	11	171.967	350.949	22.3818				33.5254	0	0	1	0	0																133.882	0
																134.101	0	194	353	22	171.14	348.98	22.214				33.5802	0	0	0	0	0																134.101	0
																134.321	0	164	358	32	170.319	347.023	22.134				33.6351	0	0	0	0	0																134.321	0
																134.54	0	187	366	18	169.504	345.08	22.459				33.69	0	0	0	0	0																134.54	0
																134.76	1	174	329	18	168.695	343.15	22.0018				33.7449	0	0	0	0	0																134.76	1
																134.979	0	163	312	19	167.893	341.233	21.7338				33.7997	0	3	0	0	0																134.979	0
																135.199	0	156	330	14	167.097	339.329	21.5408				33.8546	0	1	0	0	0																135.199	0
																135.418	0	173	304	18	166.306	337.437	21.3781				33.9095	0	1	0	0	0																135.418	0
																135.638	0	153	313	16	165.522	335.559	21.2279				33.9643	0	0	0	0	0																135.638	0
																135.857	0	153	321	15	164.744	333.692	21.0832				34.0192	0	1	1	0	0																135.857	0
																136.077	0	168	355	22	163.971	331.839	21.0167				34.0741	0	1	0	0	0																136.077	0
																136.296	0	156	344	19	163.204	329.998	21.3514				34.129	0	0	0	0	0																136.296	0
																136.516	1	163	304	18	162.443	328.168	20.9023				34.1838	0	0	1	0	0																136.516	1
																136.735	0	145	315	23	161.687	326.351	20.6418				34.2387	0	0	0	0	0																136.735	0
																136.955	0	171	294	22	160.937	324.547	20.4561				34.2936	0	1	0	0	0																136.955	0
																137.174	0	160	309	19	160.193	322.754	20.3005				34.3484	0	0	0	0	0																137.174	0
																137.394	0	144	323	16	159.454	320.973	20.1574				34.4033	0	2	0	0	0																137.394	0
																137.613	0	163	309	15	158.72	319.203	20.0197				34.4582	0	0	0	0	0																137.613	0
																137.833	0	168	337	25	157.992	317.446	19.8849				34.513	0	0	0	0	0																137.833	0
																138.052	0	154	317	16	157.268	315.7	19.7518				34.5679	0	2	0	0	0																138.052	0
																138.272	0	153	306	12	156.55	313.965	19.6199				34.6228	0	1	0	0	0																138.272	0
																138.491	0	160	308	21	155.838	312.241	19.4892				34.6776	0	1	0	0	0																138.491	0
																138.711	0	164	319	12	155.13	310.529	19.3595				34.7325	0	1	0	0	0																138.711	0
																138.93	0	138	316	18	154.427	308.829	19.306				34.7874	0	1	1	0	0																138.93	0
																139.149	0	144	318	15	153.73	307.139	19.653				34.8422	0	0	0	0	0																139.149	0
																139.369	1	127	326	11	153.037	305.46	19.2159				34.8971	0	0	0	0	0																139.369	1
																139.588	0	151	291	15	152.349	303.792	18.9671				34.952	0	0	0	0	0																139.588	0
																139.808	0	124	314	22	151.666	302.135	18.7931				35.0069	0	0	0	0	0																139.808	0
																140.027	0	159	285	13	150.988	300.489	18.6489				35.0617	0	0	0	0	0																140.027	0
																140.247	0	156	286	19	150.314	298.853	18.5172				35.1166	0	1	0	0	0																140.247	0
																140.466	0	151	280	28	149.645	297.228	18.3909				35.1715	0	0	0	0	0																140.466	0
																140.686	0	161	318	21	148.981	295.614	18.2673				35.2263	0	0	0	0	0																140.686	0
																140.905	0	149	275	14	148.321	294.01	18.1453				35.2812	0	0	0	0	0																140.905	0
																141.125	0	145	273	17	147.666	292.416	18.0245				35.3361	0	0	1	0	0																141.125	0
																141.344	0	161	305	24	147.015	290.832	17.9048				35.3909	0	1	0	0	0																141.344	0
																141.564	0	151	267	10	146.369	289.259	17.786				35.4458	0	0	0	0	0																141.564	0
																141.783	0	163	290	15	145.727	287.695	17.6681				35.5007	0	0	0	0	0																141.783	0
																142.003	0	118	270	19	145.089	286.142	17.5511				35.5556	0	0	1	0	0																142.003	0
																142.222	0	147	275	14	144.456	284.598	17.4349				35.6104	0	1	0	0	0																142.222	0
																142.442	0	161	286	16	143.827	283.065	17.3197				35.6653	0	0	1	0	0																142.442	0
																142.661	0	150	261	17	143.202	281.541	17.2053				35.7202	0	0	1	0	0																142.661	0
																142.881	0	130	273	17	142.582	280.027	17.0917				35.775	0	1	1	0	0																142.881	0
																143.1	0	157	263	28	141.965	278.522	16.979				35.8299	0	1	1	0	0																143.1	0
																143.32	0	137	270	13	141.352	277.027	16.8671				35.8848	0	0	1	0	0																143.32	0
																143.539	0	113	264	11	140.744	275.541	16.756				35.9397	0	0	2	0	0																143.539	0
																143.759	0	146	278	24	140.139	274.065	16.6458				35.9945	0	0	0	0	0																143.759	0
																143.978	0	117	264	15	139.539	272.598	16.5363				36.0494	0	0	0	0	0																143.978	0
																144.198	0	146	279	15	138.942	271.14	16.4277				36.1043	0	0	1	0	0																144.198	0
																144.417	0	147	268	18	138.35	269.692	16.3198				36.1591	0	0	0	0	0																144.417	0
																144.636	0	151	269	15	137.761	268.252	16.2128				36.214	0	0	1	0	0																144.636	0
																144.856	0	129	286	16	137.175	266.822	16.1065				36.2689	0	1	0	0	0																144.856	0
																145.075	0	127	304	18	136.594	265.4	16.0009				36.3237	0	1	0	0	0																145.075	0
																145.295	0	110	262	20	136.016	263.988	15.8962				36.3786	0	0	0	0	0																145.295	0
																145.514	0	128	276	18	135.442	262.584	15.7921				36.4335	0	1	0	0	0																145.514	0
																145.734	0	125	238	24	134.872	261.189	15.6889				36.4883	0	1	0	0	0																145.734	0
																145.953	0	142	241	10	134.305	259.803	15.5863				36.5432	0	0	1	0	0																145.953	0
																146.173	0	139	248	16	133.742	258.425	15.4846				36.5981	0	0	0	0	0																146.173	0
																146.392	0	125	271	17	133.183	257.056	15.3835				36.6529	0	0	2	0	0																146.392	0
																146.612	0	154	229	10	132.626	255.695	15.2831				36.7078	0	0	1	0	0																146.612	0
																146.831	0	138	262	16	132.074	254.343	15.1835				36.7627	0	0	1	0	0																146.831	0
																147.051	0	140	239	13	131.524	252.999	15.0846				36.8176	0	0	0	0	0																147.051	0
																147.27	0	127	271	10	130.979	251.663	14.9864				36.8724	0	1	1	0	0																147.27	0
																147.49	0	131	246	14	130.436	250.336	14.8888				36.9273	0	1	3	0	0																147.49	0
																147.709	0	132	250	21	129.897	249.017	14.792				36.9822	0	0	0	0	0																147.709	0
																147.929	0	135	249	13	129.361	247.706	14.6958				37.037	0	0	2	0	0																147.929	0
																148.148	0	121	224	15	128.829	246.403	14.6004				37.0919	0	1	0	0	0																148.148	0
																148.368	0	138	237	15	128.299	245.108	14.5055				37.1468	0	1	0	0	0																148.368	0
																148.587	0	129	238	15	127.773	243.821	14.4114				37.2017	0	0	0	0	0																148.587	0
																148.807	0	116	274	10	127.25	242.542	14.3179				37.2565	0	1	0	0	0																148.807	0
																149.026	0	117	225	22	126.731	241.27	14.2251				37.3114	0	0	0	0	0																149.026	0
																149.246	0	118	249	18	126.214	240.007	14.2082				37.3663	0	0	0	0	0																149.246	0
																149.465	0	121	222	20	125.701	238.751	14.5914				37.4211	0	2	0	0	0																149.465	0
																149.684	1	111	231	12	125.19	237.503	14.1902				37.476	0	1	0	0	0																149.684	1
																149.904	0	120	248	15	124.683	236.262	13.977				37.5309	0	0	0	0	0																149.904	0
																150.123	0	140	227	13	124.178	235.029	13.8382				37.5857	0	0	1	0	0																150.123	0
																150.343	0	115	221	17	123.677	233.804	13.7291				37.6406	1	0	0	0	0																150.343	0
																150.562	0	145	219	14	123.178	232.585	13.632				37.6955	0	1	1	0	0																150.562	0
																150.782	0	114	221	15	122.683	231.375	13.5401				37.7503	0	0	1	0	0																150.782	0
																151.001	0	129	238	11	122.19	230.171	13.4506				37.8052	0	0	0	0	0																151.001	0
																151.221	0	124	246	11	121.7	228.975	13.3624				37.8601	0	0	0	0	0																151.221	0
																151.44	0	115	217	13	121.213	227.786	13.2752				37.915	0	0	0	0	0																151.44	0
																151.66	0	126	235	22	120.729	226.604	13.1887				37.9698	0	0	1	0	0																151.66	0
																151.879	0	124	236	14	120.248	225.429	13.1781				38.0247	0	2	0	0	0																151.879	0
																152.099	0	116	248	11	119.769	224.262	13.5677				38.0796	0	0	0	0	0																152.099	0
																152.318	1	136	213	11	119.293	223.101	13.248				38.1344	0	0	0	0	0																152.318	1
																152.538	0	130	216	17	118.82	221.948	13.516				38.1893	0	0	1	0	0																152.538	0
																152.757	1	116	229	20	118.35	220.801	13.0731				38.2442	0	0	0	0	0																152.757	1
																152.977	0	116	215	9	117.882	219.661	12.8474				38.299	0	1	0	0	0																152.977	0
																153.196	0	121	227	11	117.417	218.528	12.7826				38.3539	0	1	0	0	0																153.196	0
																153.416	0	114	216	17	116.954	217.402	13.1516				38.4088	0	0	0	0	0																153.416	0
																153.635	1	119	233	12	116.494	216.282	12.7492				38.4637	0	0	0	0	0																153.635	1
																153.855	0	123	192	15	116.037	215.169	12.5402				38.5185	0	0	0	0	0																153.855	0
																154.074	0	138	219	9	115.582	214.063	12.4076				38.5734	0	0	1	0	0																154.074	0
																154.294	0	121	199	17	115.13	212.963	12.3056				38.6283	0	0	2	0	0																154.294	0
																154.513	0	109	202	17	114.68	211.87	12.2159				38.6831	0	0	2	0	0																154.513	0
																154.732	0	118	202	12	114.233	210.784	12.1315				38.738	0	0	1	0	0																154.732	0
																154.952	0	120	216	17	113.788	209.703	12.0496				38.7929	0	0	0	0	0																154.952	0
																155.171	0	110	198	12	113.346	208.629	12.0444				38.8477	0	0	0	0	0																155.171	0
																155.391	0	102	197	9	112.906	207.562	12.5149				38.9026	0	0	2	0	0																155.391	0
																155.61	1	113	195	12	112.469	206.501	12.6005				38.9575	0	0	0	0	0																155.61	1
																155.83	1	106	186	14	112.034	205.446	12.0891				39.0123	0	0	0	0	0																155.83	1
																156.049	0	120	224	8	111.601	204.397	11.8396				39.0672	0	0	0	0	0																156.049	0
																156.269	0	96	213	11	111.171	203.355	11.7688				39.1221	0	1	0	0	0																156.269	0
																156.488	0	109	214	12	110.742	202.319	12.1386				39.177	1	0	0	0	0																156.488	0
																156.708	1	122	207	15	110.317	201.288	11.7398				39.2318	0	0	0	0	0																156.708	1
																156.927	0	119	195	10	109.893	200.264	11.5354				39.2867	0	0	1	0	0																156.927	0
																157.147	0	107	184	15	109.472	199.246	11.408				39.3416	0	1	1	0	0																157.147	0
																157.366	0	101	198	8	109.053	198.234	11.3112				39.3964	0	0	0	0	0																157.366	0
																157.586	0	104	218	17	108.636	197.227	11.2269				39.4513	0	0	0	0	0																157.586	0
																157.805	0	112	206	10	108.222	196.227	11.1479				39.5062	0	2	0	0	0																157.805	0
																158.025	0	102	213	11	107.81	195.232	11.0715				39.5611	0	0	0	0	0																158.025	0
																158.244	0	102	184	7	107.4	194.244	10.9965				39.6159	0	1	0	0	0																158.244	0
																158.464	0	109	185	9	106.992	193.261	10.9224				39.6708	0	0	1	0	0																158.464	0
																158.683	0	109	175	14	106.586	192.284	10.8491				39.7257	0	1	0	0	0																158.683	0
																158.903	0	111	173	12	106.182	191.312	10.7766				39.7805	0	0	0	0	0																158.903	0
																159.122	0	119	199	10	105.781	190.346	10.7046				39.8354	0	0	1	0	0																159.122	0
																159.342	0	100	148	5	105.381	189.386	10.6333				39.8903	0	0	0	0	0																159.342	0
																159.561	0	102	192	15	104.984	188.431	10.5626				39.9451	0	0	1	0	0																159.561	0
																159.78	0	104	163	10	104.588	187.482	10.4926				40	0	1	0	0	0																159.78	0
																160	0	99	196	11	104.195	186.538	10.4231				40.0549	0	0	0	0	0																160	0
																160.219	0	81	190	6	103.804	185.6	10.3542				40.1097	0	0	0	0	0																160.219	0
																160.439	0	99	184	21	103.415	184.667	10.286				40.1646	0	0	0	0	0																160.439	0
																160.658	0	112	180	13	103.027	183.74	10.2182				40.2195	0	0	0	0	0																160.658	0
																160.878	0	100	177	12	102.642	182.818	10.1511				40.2743	0	1	1	0	0																160.878	0
																161.097	0	100	211	18	102.259	181.902	10.0845				40.3292	0	0	0	0	0																161.097	0
																161.317	0	109	172	12	101.877	180.99	10.0937				40.3841	0	0	0	0	0																161.317	0
																161.536	0	97	169	14	101.498	180.084	10.503				40.439	0	0	0	0	0																161.536	0
																161.756	1	107	165	9	101.12	179.183	10.1277				40.4938	0	0	0	0	0																161.756	1
																161.975	0	116	194	18	100.745	178.288	9.94034				40.5487	0	0	0	0	0																161.975	0
																162.195	0	104	186	15	100.371	177.397	9.82726				40.6036	0	2	0	0	0																162.195	0
																162.414	0	98	166	7	99.9992	176.512	9.74373				40.6584	0	0	0	0	0																162.414	0
																162.634	0	101	177	10	99.6292	175.631	9.67216				40.7133	0	0	0	0	0																162.634	0
																162.853	0	96	173	10	99.2611	174.756	9.60562				40.7682	0	0	0	0	0																162.853	0
																163.073	0	99	154	11	98.8948	173.886	9.54138				40.8231	0	0	0	0	0																163.073	0
																163.292	0	91	181	8	98.5303	173.02	9.47837				40.8779	0	1	1	0	0																163.292	0
																163.512	0	99	167	12	98.1676	172.16	9.41616				40.9328	0	0	0	0	0																163.512	0
																163.731	0	74	182	11	97.8068	171.305	9.35458				40.9877	0	0	0	0	0																163.731	0
																163.951	0	109	175	8	97.4477	170.454	9.29355				41.0425	0	0	1	0	0																163.951	0
																164.17	0	93	181	8	97.0904	169.609	9.23305				41.0974	0	0	0	0	0																164.17	0
																164.39	0	90	186	11	96.7348	168.768	9.17304				41.1523	0	0	0	0	0																164.39	0
																164.609	0	98	170	16	96.381	167.932	9.11353				41.2071	0	1	0	0	0																164.609	0
																164.828	0	78	148	10	96.0289	167.101	9.05451				41.262	0	0	1	0	0																164.828	0
																165.048	0	106	163	10	95.6785	166.274	8.99596				41.3169	0	0	0	0	0																165.048	0
																165.267	0	99	156	13	95.3298	165.452	8.93788				41.3717	0	1	1	0	0																165.267	0
																165.487	0	98	161	11	94.9829	164.635	8.88027				41.4266	0	0	0	0	0																165.487	0
																165.706	0	102	158	12	94.6376	163.822	8.82312				41.4815	0	0	0	0	0																165.706	0
																165.926	0	82	149	10	94.2939	163.015	8.76642				41.5364	0	0	1	0	0																165.926	0
																166.145	0	108	155	12	93.952	162.211	8.71016				41.5912	0	0	0	0	0																166.145	0
																166.365	0	87	177	9	93.6116	161.413	8.65435				41.6461	0	0	1	0	0																166.365	0
																166.584	0	93	184	12	93.273	160.618	8.59898				41.701	0	0	0	0	0																166.584	0
																166.804	0	87	178	11	92.9359	159.829	8.54403				41.7558	0	1	1	0	0																166.804	0
																167.023	0	95	182	17	92.6004	159.043	8.48951				41.8107	0	1	0	0	0																167.023	0
																167.243	0	88	150	12	92.2666	158.262	8.43541				41.8656	0	0	0	0	0																167.243	0
																167.462	0	101	148	7	91.9343	157.486	8.45696				41.9204	0	0	1	0	0																167.462	0
																167.682	0	93	156	11	91.6036	156.714	8.87847				41.9753	0	0	0	0	0																167.682	0
																167.901	1	86	173	10	91.2745	155.946	8.51523				42.0302	0	0	0	0	0																167.901	1
																168.121	0	89	162	14	90.9469	155.183	8.33986				42.0851	0	0	0	0	0																168.121	0
																168.34	0	91	165	11	90.6209	154.424	8.23862				42.1399	0	0	0	0	0																168.34	0
																168.56	0	97	148	11	90.2964	153.669	8.16681				42.1948	0	0	0	0	0																168.56	0
																168.779	0	86	147	9	89.9734	152.919	8.10683				42.2497	0	2	0	0	0																168.779	0
																168.999	0	73	150	9	89.652	152.173	8.05177				42.3045	0	0	0	0	0																168.999	0
																169.218	0	89	166	14	89.332	151.43	7.99891				42.3594	0	0	0	0	0																169.218	0
																169.438	0	75	144	10	89.0136	150.692	7.94716				42.4143	0	0	0	0	0																169.438	0
																169.657	0	89	139	6	88.6967	149.959	7.89609				42.4691	0	0	1	0	0																169.657	0
																169.877	0	88	150	7	88.3812	149.229	7.92079				42.524	0	1	0	0	0																169.877	0
																170.096	0	89	161	5	88.0671	148.503	8.34547				42.5789	0	0	2	0	0																170.096	0
																170.315	1	82	152	6	87.7545	147.782	7.98543				42.6337	0	1	1	0	0																170.315	1
																170.535	0	79	126	11	87.4434	147.065	7.81324				42.6886	0	2	1	0	0																170.535	0
																170.754	0	84	157	12	87.1337	146.351	7.7152				42.7435	0	0	1	0	0																170.754	0
																170.974	0	93	143	7	86.8255	145.642	7.7218				42.7984	0	0	0	0	0																170.974	0
																171.193	0	99	141	13	86.5186	144.936	8.13978				42.8532	0	0	0	0	0																171.193	0
																171.413	1	102	148	11	86.2132	144.234	7.77753				42.9081	0	1	0	0	0																171.413	1
																171.632	0	76	143	4	85.9092	143.537	7.60491				42.963	0	0	0	0	0																171.632	0
																171.852	0	78	125	11	85.6065	142.843	7.50714				43.0178	0	0	1	0	0																171.852	0
																172.071	0	71	137	11	85.3052	142.153	7.43909				43.0727	0	0	0	0	0																172.071	0
																172.291	0	68	131	8	85.0054	141.467	7.45822				43.1276	0	0	0	0	0																172.291	0
																172.51	0	89	143	10	84.7068	140.785	7.88188				43.1825	0	0	0	0	0																172.51	0
																172.73	1	70	145	6	84.4096	140.107	7.52261				43.2373	0	0	1	0	0																172.73	1
																172.949	0	71	133	10	84.1138	139.432	7.35192				43.2922	0	0	0	0	0																172.949	0
																173.169	0	90	124	6	83.8193	138.761	7.25568				43.3471	0	0	1	0	0																173.169	0
																173.388	0	77	141	11	83.5261	138.094	7.189				43.4019	0	1	0	0	0																173.388	0
																173.608	0	68	130	10	83.2343	137.431	7.13422				43.4568	0	0	2	0	0																173.608	0
																173.827	0	81	137	13	82.9438	136.771	7.08439				43.5117	0	0	2	0	0																173.827	0
																174.047	0	99	133	8	82.6545	136.115	7.03678				43.5665	0	0	0	0	0																174.047	0
																174.266	0	79	131	9	82.3666	135.462	6.99031				43.6214	0	0	1	0	0																174.266	0
																174.486	0	90	155	5	82.08	134.814	6.94454				43.6763	0	0	1	0	0																174.486	0
																174.705	0	67	136	13	81.7946	134.168	6.8993				43.7311	0	0	0	0	0																174.705	0
																174.925	0	79	129	6	81.5105	133.527	6.85452				43.786	0	0	0	0	0																174.925	0
																175.144	0	87	108	13	81.2277	132.889	6.81016				43.8409	0	0	1	0	0																175.144	0
																175.363	0	75	136	4	80.9462	132.254	6.76622				43.8957	0	2	2	0	0																175.363	0
																175.583	0	87	156	9	80.6658	131.623	6.72267				43.9506	0	0	0	0	0																175.583	0
																175.802	0	85	121	10	80.3868	130.995	6.67951				44.0055	0	1	0	0	0																175.802	0
																176.022	0	75	150	14	80.1089	130.371	6.63673				44.0604	0	0	0	0	0																176.022	0
																176.241	0	97	128	5	79.8323	129.751	6.59433				44.1152	0	0	0	0	0																176.241	0
																176.461	0	69	115	9	79.5569	129.133	6.5523				44.1701	0	1	0	0	0																176.461	0
																176.68	0	69	128	9	79.2827	128.52	6.51063				44.225	0	0	1	0	0																176.68	0
																176.9	0	73	134	7	79.0098	127.909	6.46932				44.2798	0	1	0	0	0																176.9	0
																177.119	0	74	125	4	78.738	127.302	6.42836				44.3347	0	1	0	0	0																177.119	0
																177.339	0	82	139	6	78.4674	126.698	6.38775				44.3896	0	0	0	0	0																177.339	0
																177.558	0	65	138	3	78.198	126.098	6.34748				44.4445	0	1	0	0	0																177.558	0
																177.778	0	65	122	9	77.9298	125.501	6.30755				44.4993	0	0	2	0	0																177.778	0
																177.997	0	101	136	6	77.6628	124.907	6.26795				44.5542	0	0	0	0	0																177.997	0
																178.217	0	70	130	6	77.3969	124.317	6.22868				44.6091	0	0	0	0	0																178.217	0
																178.436	0	73	144	10	77.1322	123.729	6.18973				44.6639	0	1	0	0	0																178.436	0
																178.656	0	91	132	12	76.8686	123.145	6.15111				44.7188	0	0	0	0	0																178.656	0
																178.875	0	83	111	5	76.6061	122.564	6.11279				44.7737	0	1	0	0	0																178.875	0
																179.095	0	86	128	5	76.3448	121.987	6.07478				44.8285	0	0	1	0	0																179.095	0
																179.314	0	68	125	4	76.0847	121.412	6.03708				44.8834	0	0	1	0	0																179.314	0
																179.534	0	61	142	11	75.8256	120.841	5.99969				44.9383	0	0	0	0	0																179.534	0
																179.753	0	63	109	2	75.5677	120.272	5.96258				44.9931	0	1	1	0	0																179.753	0
																179.973	0	80	116	5	75.3109	119.707	5.92578				45.048	0	0	1	0	0																179.973	0
																180.192	0	73	111	14	75.0552	119.145	5.88926				45.1029	0	0	0	0	0																180.192	0
																180.411	0	84	110	7	74.8006	118.587	5.85303				45.1578	0	1	1	0	0																180.411	0
																180.631	0	77	111	6	74.5471	118.031	5.81708				45.2126	0	0	1	0	0																180.631	0
																180.85	0	61	112	14	74.2946	117.478	5.78141				45.2675	0	1	2	0	0																180.85	0
																181.07	0	61	115	5	74.0433	116.928	5.74602				45.3224	0	1	0	0	0																181.07	0
																181.289	0	66	118	10	73.793	116.381	5.78613				45.3772	0	0	0	0	0																181.289	0
																181.509	0	65	116	13	73.5438	115.837	6.22606				45.4321	0	0	0	0	0																181.509	0
																181.728	1	69	122	11	73.2956	115.296	5.95634				45.487	0	0	1	0	0																181.728	1
																181.948	0	67	123	11	73.0486	114.759	6.34912				45.5418	0	0	0	0	0																181.948	0
																182.167	1	81	114	6	72.8025	114.224	6.43031				45.5967	0	0	0	0	0																182.167	1
																182.387	1	56	118	7	72.5575	113.692	5.94309				45.6516	0	0	0	0	0																182.387	1
																182.606	0	69	120	5	72.3136	113.162	5.72878				45.7064	0	0	0	0	0																182.606	0
																182.826	0	65	113	10	72.0707	112.636	5.62203				45.7613	0	1	0	0	0																182.826	0
																183.045	0	74	118	7	71.8288	112.113	5.55782				45.8162	0	0	0	0	0																183.045	0
																183.265	0	60	108	6	71.5879	111.592	5.51058				45.8711	0	1	0	0	0																183.265	0
																183.484	0	63	120	5	71.3481	111.075	5.47024				45.9259	0	1	0	0	0																183.484	0
																183.704	0	84	124	10	71.1092	110.56	5.43285				45.9808	0	2	0	0	0																183.704	0
																183.923	0	96	111	7	70.8714	110.048	5.39684				46.0357	0	1	0	0	0																183.923	0
																184.143	0	61	107	7	70.6346	109.538	5.36159				46.0905	0	2	0	0	0																184.143	0
																184.362	0	66	104	5	70.3987	109.032	5.32686				46.1454	0	1	0	0	0																184.362	0
																184.582	0	62	104	10	70.1639	108.528	5.29254				46.2003	0	0	0	0	0																184.582	0
																184.801	0	71	113	7	69.93	108.027	5.25858				46.2552	0	0	1	0	0																184.801	0
																185.021	0	60	102	8	69.6971	107.529	5.22498				46.31	0	0	0	0	0																185.021	0
																185.24	0	68	102	10	69.4652	107.033	5.19171				46.3649	0	3	0	0	0																185.24	0
																185.459	0	72	98	6	69.2343	106.54	5.15876				46.4198	0	1	0	0	0																185.459	0
																185.679	0	71	112	12	69.0043	106.05	5.12614				46.4746	0	0	1	0	0																185.679	0
																185.898	0	61	98	6	68.7753	105.563	5.09382				46.5295	0	0	0	0	0																185.898	0
																186.118	0	53	113	5	68.5472	105.078	5.06182				46.5844	0	0	0	0	0																186.118	0
																186.337	0	87	105	7	68.3201	104.596	5.03011				46.6392	0	0	1	0	0																186.337	0
																186.557	0	92	97	6	68.094	104.116	4.9987				46.6941	0	0	1	0	0																186.557	0
																186.776	0	68	109	7	67.8687	103.639	4.96758				46.749	0	0	1	0	0																186.776	0
																186.996	0	67	102	2	67.6444	103.164	4.93675				46.8038	0	1	0	0	0																186.996	0
																187.215	0	83	92	10	67.4211	102.692	4.90619				46.8587	0	0	1	0	0																187.215	0
																187.435	0	60	96	9	67.1986	102.223	4.87591				46.9136	0	0	0	0	0																187.435	0
																187.654	0	82	95	5	66.9771	101.756	4.92113				46.9684	0	0	0	0	0																187.654	0
																187.874	0	57	106	9	66.7565	101.292	5.36617				47.0233	0	0	0	0	0																187.874	0
																188.093	1	60	94	4	66.5368	100.83	5.02632				47.0782	0	0	1	0	0																188.093	1
																188.313	0	45	109	10	66.318	100.371	4.87419				47.1331	0	0	1	0	0																188.313	0
																188.532	0	66	111	9	66.1002	99.914	4.79605				47.1879	0	0	0	0	0																188.532	0
																188.752	0	77	98	7	65.8832	99.4596	4.74719				47.2428	0	0	1	0	0																188.752	0
																188.971	0	70	102	6	65.6671	99.0078	4.71003				47.2977	0	0	0	0	0																188.971	0
																189.191	0	60	103	5	65.4519	98.5583	4.67765				47.3525	1	0	0	0	0																189.191	0
																189.41	0	59	94	8	65.2376	98.1113	4.64731				47.4074	0	0	1	0	0																189.41	0
																189.63	0	66	92	8	65.0241	97.6667	4.61795				47.4623	0	0	0	0	0																189.63	0
																189.849	0	82	81	3	64.8115	97.2245	4.58913				47.5172	0	2	1	0	0																189.849	0
																190.069	0	61	99	7	64.5999	96.7847	4.5607				47.572	0	0	1	0	0																190.069	0
																190.288	0	53	109	7	64.389	96.3473	4.53258				47.6269	0	0	0	0	0																190.288	0
																190.508	0	68	99	6	64.179	95.9122	4.50473				47.6818	0	0	0	0	0																190.508	0
																190.727	0	55	93	7	63.9699	95.4794	4.47715				47.7366	0	0	1	0	0																190.727	0
																190.946	0	48	91	3	63.7617	95.049	4.44982				47.7915	0	0	0	0	0																190.946	0
																191.166	0	57	134	8	63.5543	94.621	4.42275				47.8464	0	0	1	0	0																191.166	0
																191.385	0	55	94	9	63.3477	94.1952	4.39591				47.9012	0	1	0	0	0																191.385	0
																191.605	0	58	99	3	63.142	93.7717	4.36932				47.9561	0	0	0	0	0																191.605	0
																191.824	0	48	105	12	62.9371	93.3505	4.34297				48.011	0	1	0	0	0																191.824	0
																192.044	0	59	90	5	62.733	92.9316	4.31684				48.0658	0	0	0	0	0																192.044	0
																192.263	0	67	83	4	62.5298	92.5149	4.29095				48.1207	0	0	0	0	0																192.263	0
																192.483	0	56	87	9	62.3274	92.1004	4.26528				48.1756	0	0	0	0	0																192.483	0
																192.702	0	82	84	10	62.1258	91.6882	4.23983				48.2305	0	0	1	0	0																192.702	0
																192.922	0	53	87	6	61.925	91.2782	4.2146				48.2853	0	0	1	0	0																192.922	0
																193.141	0	77	95	4	61.7251	90.8704	4.18958				48.3402	0	0	0	0	0																193.141	0
																193.361	0	61	96	4	61.526	90.4648	4.16478				48.3951	0	1	1	0	0																193.361	0
																193.58	0	45	79	12	61.3276	90.0614	4.14018				48.4499	0	1	0	0	0																193.58	0
																193.8	0	47	100	9	61.1301	89.6601	4.11579				48.5048	0	0	0	0	0																193.8	0
																194.019	0	59	92	8	60.9333	89.261	4.0916				48.5597	0	0	1	0	0																194.019	0
																194.239	0	54	107	8	60.7374	88.8641	4.06761				48.6146	0	1	1	0	0																194.239	0
																194.458	0	54	88	5	60.5422	88.4693	4.04382				48.6694	0	0	1	0	0																194.458	0
																194.678	0	51	69	11	60.3479	88.0765	4.02022				48.7243	0	0	2	0	0																194.678	0
																194.897	0	59	93	7	60.1543	87.6859	3.99681				48.7792	0	0	1	0	0																194.897	0
																195.117	0	56	90	11	59.9615	87.2974	3.9736				48.834	0	0	0	0	0																195.117	0
																195.336	0	63	65	2	59.7694	86.911	3.95056				48.8889	0	0	0	0	0																195.336	0
																195.556	0	58	94	5	59.5782	86.5267	3.92771				48.9438	0	0	0	0	0																195.556	0
																195.775	0	62	77	1	59.3877	86.1444	3.90505				48.9986	0	1	0	0	0																195.775	0
																195.994	0	63	106	6	59.1979	85.7641	3.88256				49.0535	0	0	1	0	0																195.994	0
																196.214	0	79	83	5	59.0089	85.3859	3.93548				49.1084	0	0	0	0	0																196.214	0
																196.433	0	51	70	5	58.8207	85.0097	4.38812				49.1632	0	0	0	0	0																196.433	0
																196.653	1	64	65	8	58.6333	84.6356	4.05579				49.2181	0	1	1	0	0																196.653	1
																196.872	0	60	89	5	58.4466	84.2634	3.91108				49.273	0	0	2	0	0																196.872	0
																197.092	0	56	66	11	58.2606	83.8933	3.84029				49.3278	0	0	1	0	0																197.092	0
																197.311	0	59	70	3	58.0754	83.5251	3.79869				49.3827	0	0	0	0	0																197.311	0
																197.531	0	42	73	8	57.8909	83.1589	3.76871				49.4376	0	1	1	0	0																197.531	0
																197.75	0	47	78	6	57.7071	82.7946	3.74342				49.4925	0	0	1	0	0																197.75	0
																197.97	0	47	78	9	57.5241	82.4323	3.79534				49.5473	0	0	0	0	0																197.97	0
																198.189	0	53	102	6	57.3418	82.0719	4.2477				49.6022	0	0	0	0	0																198.189	0
																198.409	1	60	93	6	57.1603	81.7135	3.9154				49.6571	0	0	1	0	0																198.409	1
																198.628	0	63	68	5	56.9794	81.357	3.77085				49.7119	0	1	1	0	0																198.628	0
																198.848	0	49	68	5	56.7993	81.0023	3.70029				49.7668	0	0	0	0	0																198.848	0
																199.067	0	51	109	2	56.6199	80.6496	3.65897				49.8217	0	0	2	0	0																199.067	0
																199.287	0	74	94	5	56.4412	80.2988	3.62929				49.8766	0	0	0	0	0																199.287	0
																199.506	0	57	80	6	56.2632	79.9498	3.75479				49.9314	0	1	0	0	0																199.506	0
																199.726	0	66	82	7	56.0859	79.6027	4.68139				49.9863	0	1	0	0	0																199.726	0
																199.945	2	53	76	9	55.9094	79.2575	4.03862				50.0412	0	0	0	0	0																199.945	2
																200.165	0	52	82	6	55.7335	78.9141	3.77125				50.096	0	1	0	0	0																200.165	0
																200.384	0	47	82	6	55.5583	78.5725	3.65169				50.1509	0	0	0	0	0																200.384	0
																200.604	0	62	67	5	55.3839	78.2327	3.59046				50.2058	0	1	0	0	0																200.604	0
																200.823	0	54	86	7	55.2101	77.8948	3.55235				50.2606	0	1	0	0	0																200.823	0
																201.042	0	61	71	5	55.0369	77.5587	3.52351				50.3155	0	0	1	0	0																201.042	0
																201.262	0	57	71	6	54.8645	77.2243	3.49851				50.3704	0	0	0	0	0																201.262	0
																201.481	0	65	81	5	54.6928	76.8918	3.47518				50.4252	0	0	0	0	0																201.481	0
																201.701	0	49	75	4	54.5217	76.561	3.45268				50.4801	0	0	0	0	0																201.701	0
																201.92	0	53	68	11	54.3513	76.2319	3.43068				50.535	0	1	0	0	0																201.92	0
																202.14	0	50	75	9	54.1816	75.9047	3.40903				50.5898	0	0	0	0	0																202.14	0
																202.359	0	50	87	6	54.0126	75.5791	3.38767				50.6447	0	0	0	0	0																202.359	0
																202.579	0	60	86	3	53.8442	75.2554	3.36659				50.6996	0	0	0	0	0																202.579	0
																202.798	0	57	81	5	53.6765	74.9333	3.34576				50.7545	0	1	2	0	0																202.798	0
																203.018	0	57	70	7	53.5094	74.6129	3.32518				50.8093	0	0	0	0	0																203.018	0
																203.237	0	52	64	8	53.343	74.2943	3.30484				50.8642	0	0	0	0	0																203.237	0
																203.457	0	40	78	10	53.1773	73.9774	3.28474				50.9191	0	1	0	0	0																203.457	0
																203.676	0	42	86	7	53.0122	73.6621	3.26486				50.9739	0	1	0	0	0																203.676	0
																203.896	0	42	77	4	52.8478	73.3485	3.24521				51.0288	0	1	0	0	0																203.896	0
																204.115	0	64	75	12	52.684	73.0366	3.22577				51.0837	0	1	0	0	0																204.115	0
																204.335	0	57	60	1	52.5208	72.7263	3.20655				51.1386	0	0	1	0	0																204.335	0
																204.554	0	43	80	6	52.3583	72.4178	3.18753				51.1934	0	1	0	0	0																204.554	0
																204.774	0	47	84	4	52.1964	72.1108	3.16872				51.2483	0	0	0	0	0																204.774	0
																204.993	0	56	78	8	52.0352	71.8055	3.1501				51.3032	0	0	0	0	0																204.993	0
																205.213	0	67	84	9	51.8746	71.5018	3.13169				51.358	0	0	0	0	0																205.213	0
																205.432	0	39	79	4	51.7146	71.1997	3.11346				51.4129	0	1	0	0	0																205.432	0
																205.652	0	66	76	4	51.5552	70.8992	3.09542				51.4678	0	1	0	0	0																205.652	0
																205.871	0	54	91	6	51.3965	70.6003	3.07756				51.5226	0	0	3	0	0																205.871	0
																206.09	0	38	79	4	51.2384	70.303	3.05988				51.5775	0	0	0	0	0																206.09	0
																206.31	0	57	68	7	51.0809	70.0073	3.04238				51.6324	0	0	0	0	0																206.31	0
																206.529	0	53	64	4	50.924	69.7132	3.02505				51.6872	0	0	1	0	0																206.529	0
																206.749	0	47	77	5	50.7678	69.4206	3.00789				51.7421	0	0	0	0	0																206.749	0
																206.968	0	51	75	6	50.6121	69.1296	2.9909				51.797	0	0	0	0	0																206.968	0
																207.188	0	53	75	8	50.4571	68.8401	2.97407				51.8519	0	2	0	0	0																207.188	0
																207.407	0	51	79	2	50.3026	68.5521	2.95739				51.9067	0	3	0	0	0																207.407	0
																207.627	0	51	82	5	50.1488	68.2657	2.94088				51.9616	0	0	1	0	0																207.627	0
																207.846	0	53	75	2	49.9956	67.9808	2.99975				52.0165	0	0	0	0	0																207.846	0
																208.066	0	43	54	6	49.8429	67.6975	3.45831				52.0713	0	0	1	0	0																208.066	0
																208.285	1	53	83	5	49.6909	67.4156	3.13189				52.1262	0	1	1	0	0																208.285	1
																208.505	0	54	82	5	49.5394	67.1352	2.99306				52.1811	0	1	1	0	0																208.505	0
																208.724	0	45	62	6	49.3886	66.8563	2.92812				52.2359	0	1	1	0	0																208.724	0
																208.944	0	49	65	10	49.2383	66.5789	2.89235				52.2908	0	0	0	0	0																208.944	0
																209.163	0	40	56	4	49.0886	66.303	2.86817				52.3457	0	0	0	0	0																209.163	0
																209.383	0	59	63	3	48.9395	66.0285	2.84866				52.4006	0	0	0	0	0																209.383	0
																209.602	0	41	75	3	48.791	65.7555	2.83109				52.4554	0	0	1	0	0																209.602	0
																209.822	0	45	75	7	48.643	65.4839	2.8144				52.5103	0	0	0	0	0																209.822	0
																210.041	0	51	70	5	48.4956	65.2138	2.79815				52.5652	0	0	1	0	0																210.041	0
																210.261	0	41	59	2	48.3488	64.945	2.78219				52.62	0	0	1	0	0																210.261	0
																210.48	0	44	61	2	48.2026	64.6778	2.76643				52.6749	0	1	1	0	0																210.48	0
																210.7	0	51	72	4	48.057	64.4119	2.75086				52.7298	0	0	0	0	0																210.7	0
																210.919	0	44	73	4	47.9119	64.1475	2.73545				52.7846	0	4	0	0	0																210.919	0
																211.139	0	52	66	3	47.7673	63.8844	2.7202				52.8395	0	0	0	0	0																211.139	0
																211.358	0	42	66	5	47.6233	63.6228	2.70511				52.8944	0	0	0	0	0																211.358	0
																211.577	0	44	55	6	47.4799	63.3625	2.69017				52.9492	0	1	0	0	0																211.577	0
																211.797	0	46	67	4	47.337	63.1036	2.67538				53.0041	0	1	0	0	0																211.797	0
																212.016	0	49	53	4	47.1947	62.8461	2.66074				53.059	0	1	1	0	0																212.016	0
																212.236	0	56	47	2	47.053	62.59	2.64623				53.1139	0	2	0	0	0																212.236	0
																212.455	0	51	51	4	46.9118	62.3351	2.63187				53.1687	0	1	0	0	0																212.455	0
																212.675	0	65	58	4	46.7711	62.0817	2.61765				53.2236	0	0	0	0	0																212.675	0
																212.894	0	52	55	6	46.631	61.8296	2.67879				53.2785	0	1	1	0	0																212.894	0
																213.114	0	58	73	4	46.4914	61.5788	3.13961				53.3333	0	0	0	0	0																213.114	0
																213.333	1	47	60	3	46.3524	61.3294	2.81541				53.3882	0	0	0	0	0																213.333	1
																213.553	0	39	67	3	46.2139	61.0813	2.6788				53.4431	0	0	0	0	0																213.553	0
																213.772	0	66	62	4	46.0759	60.8344	2.61605				53.498	0	1	0	0	0																213.772	0
																213.992	0	49	65	5	45.9385	60.5889	2.58247				53.5528	0	0	2	0	0																213.992	0
																214.211	0	42	64	3	45.8016	60.3447	2.56045				53.6077	0	0	0	0	0																214.211	0
																214.431	0	58	56	9	45.6652	60.1018	2.54308				53.6626	0	0	1	0	0																214.431	0
																214.65	0	48	48	4	45.5294	59.8602	2.52765				53.7174	0	1	0	0	0																214.65	0
																214.87	0	40	71	5	45.3941	59.6199	2.51306				53.7723	0	0	0	0	0																214.87	0
																215.089	0	50	61	1	45.2593	59.3808	2.49891				53.8272	0	0	0	0	0																215.089	0
																215.309	0	51	68	4	45.125	59.143	2.48502				53.882	0	0	1	0	0																215.309	0
																215.528	0	48	60	5	44.9912	58.9064	2.47133				53.9369	0	0	0	0	0																215.528	0
																215.748	0	34	50	2	44.858	58.6711	2.4578				53.9918	0	1	0	0	0																215.748	0
																215.967	0	46	69	5	44.7253	58.4371	2.44442				54.0466	0	0	0	0	0																215.967	0
																216.187	0	53	65	3	44.593	58.2042	2.43119				54.1015	0	0	0	0	0																216.187	0
																216.406	0	43	66	6	44.4613	57.9726	2.4181				54.1564	0	1	0	0	0																216.406	0
																216.625	0	34	57	4	44.3301	57.7423	2.40514				54.2112	0	1	0	0	0																216.625	0
																216.845	0	49	77	6	44.1994	57.5131	2.39232				54.2661	0	0	0	0	0																216.845	0
																217.064	0	28	69	4	44.0692	57.2852	2.37963				54.321	0	0	1	0	0																217.064	0
																217.284	0	44	54	2	43.9395	57.0585	2.36706				54.3759	0	1	0	0	0																217.284	0
																217.503	0	38	61	4	43.8103	56.8329	2.35462				54.4307	0	0	0	0	0																217.503	0
																217.723	0	38	46	4	43.6816	56.6086	2.34231				54.4856	0	2	1	0	0																217.723	0
																217.942	0	41	66	3	43.5534	56.3854	2.33011				54.5405	0	1	0	0	0																217.942	0
																218.162	0	50	54	8	43.4257	56.1634	2.31803				54.5953	0	0	2	0	0																218.162	0
																218.381	0	46	55	4	43.2985	55.9426	2.30607				54.6502	0	0	1	0	0																218.381	0
																218.601	0	45	74	6	43.1718	55.723	2.29422				54.7051	0	0	2	0	0																218.601	0
																218.82	0	48	52	5	43.0455	55.5045	2.28249				54.76	0	2	2	0	0																218.82	0
																219.04	0	46	48	6	42.9198	55.2872	2.27086				54.8148	0	0	0	0	0																219.04	0
																219.259	0	41	57	4	42.7945	55.071	2.25934				54.8697	0	1	0	0	0																219.259	0
																219.479	0	44	63	3	42.6697	54.856	2.24793				54.9246	0	2	0	0	0																219.479	0
																219.698	0	45	69	5	42.5454	54.6421	2.23662				54.9794	0	0	0	0	0																219.698	0
																219.918	0	47	48	5	42.4216	54.4293	2.22541				55.0343	0	0	0	0	0																219.918	0
																220.137	0	44	60	5	42.2982	54.2176	2.2143				55.0892	0	0	0	0	0																220.137	0
																220.357	0	47	45	6	42.1753	54.0071	2.2033				55.144	0	2	0	0	0																220.357	0
																220.576	0	53	53	4	42.0529	53.7977	2.19238				55.1989	0	0	1	0	0																220.576	0
																220.796	0	48	54	5	41.931	53.5894	2.18157				55.2538	0	0	0	0	0																220.796	0
																221.015	0	44	55	2	41.8095	53.3822	2.17085				55.3087	0	1	0	0	0																221.015	0
																221.235	0	43	60	9	41.6885	53.176	2.16022				55.3635	0	0	1	0	0																221.235	0
																221.454	0	37	76	6	41.5679	52.971	2.14968				55.4184	0	3	1	0	0																221.454	0
																221.673	0	39	56	3	41.4478	52.767	2.13923				55.4733	0	1	1	0	0																221.673	0
																221.893	0	41	50	4	41.3282	52.5642	2.12887				55.5281	0	1	0	0	0																221.893	0
																222.112	0	36	60	3	41.209	52.3623	2.1186				55.583	0	0	0	0	0																222.112	0
																222.332	0	42	55	2	41.0903	52.1616	2.18365				55.6379	0	0	0	0	0																222.332	0
																222.551	0	52	60	4	40.9721	51.9619	2.64832				55.6927	0	1	0	0	0																222.551	0
																222.771	1	43	59	8	40.8543	51.7633	2.32794				55.7476	0	0	0	0	0																222.771	1
																222.99	0	44	50	5	40.7369	51.5657	2.19509				55.8025	0	0	0	0	0																222.99	0
																223.21	0	30	49	1	40.62	51.3692	2.13607				55.8573	0	1	0	0	0																223.21	0
																223.429	0	50	51	7	40.5035	51.1737	2.10616				55.9122	0	0	0	0	0																223.429	0
																223.649	0	44	57	4	40.3875	50.9792	2.08777				55.9671	0	0	0	0	0																223.649	0
																223.868	0	32	55	2	40.2719	50.7857	2.074				56.0219	0	0	0	0	0																223.868	0
																224.088	0	56	47	4	40.1568	50.5933	2.06211				56.0768	0	2	0	0	0																224.088	0
																224.307	0	42	59	5	40.0421	50.4019	2.05104				56.1317	0	1	0	0	0																224.307	0
																224.527	0	42	44	9	39.9279	50.2115	2.1156				56.1866	0	1	2	0	0																224.527	0
																224.746	0	48	48	2	39.8141	50.0221	2.57993				56.2414	0	0	0	0	0																224.746	0
																224.966	1	31	59	5	39.7007	49.8337	2.25927				56.2963	0	1	0	0	0																224.966	1
																225.185	0	54	60	3	39.5877	49.6463	2.12619				56.3512	0	0	1	0	0																225.185	0
																225.405	0	35	50	5	39.4752	49.4598	2.06697				56.406	0	0	0	0	0																225.405	0
																225.624	0	37	47	7	39.3632	49.2744	2.0369				56.4609	0	1	0	0	0																225.624	0
																225.844	0	43	62	4	39.2515	49.0899	2.01838				56.5158	1	1	1	0	1.96324																225.844	0
																226.063	0	42	48	6	39.1403	48.9064	2.0045				56.5707	0	0	7	1.54156	5.88554																226.063	0
																226.283	0	46	47	7	39.0295	48.7239	2.06776				56.6255	2	3	12	3.54922	13.6841																226.283	0
																226.502	0	33	50	9	38.9191	48.5423	2.53141				56.6804	5	9	60	8.57258	33.6868																226.502	0
																226.721	1	46	50	7	38.8091	48.3617	2.21033				56.7353	21	31	88	20.0729	69.317																226.721	1
																226.941	0	36	58	5	38.6996	48.1821	2.07694				56.7901	40	63	190	44.7289	139.784																226.941	0
																227.16	0	57	38	2	38.5905	48.0034	2.01748				56.845	110	115	294	90.8511	261.66																227.16	0
																227.38	0	41	51	2	38.4818	47.8256	1.9872				56.8999	200	254	485	177.831	450.803																227.38	0
																227.599	0	38	46	4	38.3735	47.6488	1.9685				56.9547	406	374	749	321.623	743.129																227.599	0
																227.819	0	50	45	2	38.2656	47.4729	1.95446				57.0096	734	599	1059	545.913	1133.4																227.819	0
																228.038	0	38	49	3	38.1581	47.2979	1.94236				57.0645	1179	900	1557	875.334	1616.37																228.038	0
																228.258	0	58	41	5	38.0511	47.1238	1.93111				57.1193	1900	1281	2140	1304.12	2168.69																228.258	0
																228.477	0	45	45	7	37.9444	46.9507	1.9203				57.1742	2692	1736	2653	1819.61	2798.05																228.477	0
																228.697	0	30	41	5	37.8382	46.7785	1.90976				57.2291	3563	2336	3349	2405.26	3526.43																228.697	0
																228.916	0	34	46	3	37.7324	46.6072	1.8994				57.284	4383	2930	4051	3076.95	4280.78																228.916	0
																229.136	0	38	41	4	37.6269	46.4368	1.88922				57.3388	5290	3657	4862	3827.95	5021.99																229.136	0
																229.355	0	42	33	1	37.5219	46.2672	1.87918				57.3937	6440	4436	5763	4589.78	5751.9																229.355	0
																229.575	0	45	47	4	37.4173	46.0986	1.86928				57.4486	7285	5184	6536	5334.56	6463.38																229.575	0
																229.794	0	28	65	3	37.313	45.9309	1.85952				57.5034	7920	5881	7087	6064.09	7114.64																229.794	0
																230.014	0	35	47	3	37.2092	45.764	1.8499				57.5583	8546	6621	7757	6759.51	7710.38																230.014	0
																230.233	0	39	38	7	37.1058	45.598	1.8404				57.6132	9141	7399	8281	7392.38	8236.91																230.233	0
																230.453	0	35	58	7	37.0027	45.4329	1.83103				57.668	9465	7913	8823	7962.52	8697.95																230.453	0
																230.672	0	29	51	8	36.9001	45.2687	1.82178				57.7229	9760	8477	9079	8462.53	9070.45																230.672	0
																230.892	0	45	56	1	36.7978	45.1053	1.81265				57.7778	9912	9049	9623	8889.5	9328.45																230.892	0
																231.111	0	33	50	4	36.6959	44.9428	1.80363				57.8327	10026	9553	9851	9215.75	9522.44																231.111	0
																231.331	0	42	51	5	36.5945	44.7811	1.79473				57.8875	9961	9632	9802	9441.34	9608.27																231.331	0
																231.55	0	39	49	3	36.4934	44.6204	1.78594				57.9424	9619	9785	10003	9590.21	9590.44																231.55	0
																231.77	0	38	38	6	36.3927	44.4604	1.77725				57.9973	9485	10000	9794	9628.99	9512.22																231.77	0
																231.989	0	40	38	2	36.2923	44.3013	1.76867				58.0521	9034	9732	9623	9576.7	9365.5																231.989	0
																232.208	0	36	42	1	36.1924	44.143	1.76019				58.107	8474	9585	9101	9462.62	9169.25																232.208	0
																232.428	0	32	51	4	36.0928	43.9855	1.75181				58.1619	8072	9402	9033	9287.33	8913.76																232.428	0
																232.647	0	39	43	1	35.9936	43.8289	1.74353				58.2167	7554	9087	8520	9059.97	8639.59																232.647	0
																232.867	0	48	53	4	35.8948	43.6731	1.73534				58.2716	7093	8895	8398	8787.11	8332.58																232.867	0
																233.086	0	36	37	6	35.7964	43.5181	1.72725				58.3265	6504	8618	7733	8494.13	7993.84																233.086	0
																233.306	0	34	46	5	35.6983	43.364	1.71924				58.3813	6107	8154	7499	8170.78	7604.78																233.306	0
																233.525	0	23	38	3	35.6006	43.2106	1.71133				58.4362	5614	7640	7070	7811.21	7171.01																233.525	0
																233.745	0	50	46	5	35.5033	43.0581	1.7035				58.4911	5114	7373	6457	7401.55	6724.71																233.745	0
																233.964	0	37	47	8	35.4064	42.9064	1.69575				58.546	4481	6970	5919	6959.22	6215.98																233.964	0
																234.184	0	34	40	4	35.3098	42.7554	1.68809				58.6008	3811	6232	5400	6488.69	5712.83																234.184	0
																234.403	0	36	57	2	35.2135	42.6052	1.68051				58.6557	3329	5693	5173	5975.67	5200.52																234.403	0
																234.623	0	29	35	6	35.1177	42.4559	1.67301				58.7106	2506	5410	4583	5465.74	4703.12																234.623	0
																234.842	0	41	46	5	35.0222	42.3073	1.66558				58.7654	2033	4877	4176	4954.04	4250.45																234.842	0
																235.062	0	36	48	2	34.9271	42.1595	1.65823				58.8203	1474	4376	3743	4468.77	3834.01																235.062	0
																235.281	0	24	49	0	34.8323	42.0125	1.65096				58.8752	1031	3947	3476	4028.1	3470.78																235.281	0
																235.501	0	35	37	7	34.7379	41.8663	1.64376				58.9301	789	3645	3186	3630.94	3150.97																235.501	0
																235.72	0	36	41	5	34.6439	41.7208	1.63663				58.9849	536	3194	2896	3286.01	2877.62																235.72	0
																235.94	0	29	39	4	34.5502	41.5761	1.62957				59.0398	429	3045	2622	2986.53	2645.09																235.94	0
																236.159	0	35	37	3	34.4569	41.4321	1.62258				59.0947	320	2751	2487	2732.86	2443.73																236.159	0
																236.379	0	33	45	3	34.3639	41.2889	1.61565				59.1495	278	2481	2372	2517.41	2268.16																236.379	0
																236.598	0	46	42	1	34.2713	41.1465	1.6088				59.2044	258	2364	2259	2331	2118.12																236.598	0
																236.818	0	36	44	4	34.179	41.0048	1.602				59.2593	228	2139	2015	2169.62	1990.55																236.818	0
																237.037	0	31	42	4	34.0871	40.8638	1.59527				59.3141	199	2005	1958	2032.44	1877.57																237.037	0
																237.256	0	52	42	6	33.9956	40.7236	1.58861				59.369	196	2003	1785	1914.75	1775.27																237.256	0
																237.476	0	29	51	5	33.9043	40.5842	1.582				59.4239	206	1770	1828	1809.54	1681.48																237.476	0
																237.695	0	40	42	2	33.8135	40.4454	1.57546				59.4787	195	1667	1745	1713.26	1598.2																237.695	0
																237.915	0	34	53	8	33.7229	40.3074	1.56897				59.5336	177	1697	1573	1625.3	1522.63																237.915	0
																238.134	0	42	41	4	33.6328	40.1701	1.56255				59.5885	155	1586	1520	1546.5	1452.39																238.134	0
																238.354	0	25	48	7	33.5429	40.0336	1.55618				59.6433	154	1605	1403	1474.08	1387.93																238.354	0
																238.573	0	33	39	1	33.4534	39.8977	1.54986				59.6982	148	1496	1394	1406.46	1330.82																238.573	0
																238.793	0	26	41	2	33.3642	39.7626	1.5436				59.7531	135	1393	1342	1345.04	1271.56																238.793	0
																239.012	0	25	37	3	33.2754	39.6282	1.5374				59.808	127	1338	1225	1287.61	1217.59																239.012	0
																239.232	0	40	41	5	33.1869	39.4945	1.53125				59.8628	140	1264	1212	1229.79	1163.95																239.232	0
																239.451	0	33	45	1	33.0988	39.3615	1.52516				59.9177	99	1215	1152	1175.73	1109.59																239.451	0
																239.671	0	32	48	2	33.011	39.2292	1.51911				59.9726	101	1171	1068	1121.1	1061.87																239.671	0
																239.89	0	31	37	6	32.9235	39.0975	1.51312				60.0274	80	1100	1000	1067.87	1016.61																239.89	0
																240.11	0	37	39	1	32.8363	38.9666	1.50718				60.0823	47	1030	969	1020.13	975.68																240.11	0
																240.329	0	29	46	2	32.7495	38.8364	1.57651				60.1372	58	989	876	975.512	935.452																240.329	0
																240.549	0	37	33	1	32.663	38.7068	2.04545				60.1921	49	937	879	934.127	897.671																240.549	0
																240.768	1	26	51	0	32.5768	38.578	1.72929				60.2469	55	938	887	893.957	859.5																240.768	1
																240.988	0	36	39	2	32.491	38.4498	1.60063				60.3018	42	806	831	855.336	822.827																240.988	0
																241.207	0	33	42	4	32.4055	38.3222	1.54576				60.3567	41	796	794	816.739	788.702																241.207	0
																241.427	0	34	41	3	32.3203	38.1954	1.51997				60.4115	24	775	706	780	756.846																241.427	0
																241.646	0	38	34	4	32.2354	38.0692	1.50567				60.4664	16	737	680	745.811	727.518																241.646	0
																241.866	0	33	43	4	32.1509	37.9437	1.49596				60.5213	15	704	658	714.039	700.543																241.866	0
																242.085	0	26	36	4	32.0667	37.8188	1.48809				60.5761	14	691	634	684.89	674.047																242.085	0
																242.304	0	22	32	7	31.9827	37.6946	1.48102				60.631	16	627	632	657.602	647.892																242.304	0
																242.524	0	37	44	3	31.8992	37.571	1.4743				60.6859	20	585	588	630.663	623.477																242.524	0
																242.743	0	28	44	3	31.8159	37.4481	1.46778				60.7407	15	591	594	604.481	600.366																242.743	0
																242.963	0	33	29	1	31.7329	37.3259	1.46138				60.7956	8	553	543	580	578.004																242.963	0
																243.182	0	29	39	5	31.6503	37.2043	1.45509				60.8505	9	580	539	556.674	556.981																243.182	0
																243.402	0	37	34	1	31.568	37.0833	1.44887				60.9054	9	520	523	534.313	536.768																243.402	0
																243.621	0	44	33	3	31.4859	36.9629	1.44274				60.9602	6	495	504	513.15	518.157																243.621	0
																243.841	0	36	44	5	31.4043	36.8432	1.43669				61.0151	7	471	517	493.119	499.525																243.841	0
																244.06	0	37	39	4	31.3228	36.7241	1.43071				61.07	5	467	491	474.235	481.884																244.06	0
																244.28	0	33	35	5	31.2418	36.6057	1.42481				61.1248	9	476	442	455.595	465.551																244.28	0
																244.499	0	29	39	4	31.161	36.4878	1.41897				61.1797	4	404	429	438.122	449.587																244.499	0
																244.719	0	36	45	3	31.0805	36.3706	1.41321				61.2346	4	408	420	421.713	434.501																244.719	0
																244.938	0	32	50	3	31.0003	36.254	1.40751				61.2894	7	369	387	405.837	420.045																244.938	0
																245.158	0	43	25	3	30.9205	36.138	1.40187				61.3443	5	365	339	390.802	406.223																245.158	0
																245.377	0	40	34	2	30.8409	36.0226	1.3963				61.3992	6	350	390	376.409	393.199																245.377	0
																245.597	0	30	30	3	30.7616	35.9079	1.39079				61.4541	6	349	361	362.768	379.773																245.597	0
																245.816	0	27	35	1	30.6827	35.7937	1.38535				61.5089	6	332	350	349.571	366.701																245.816	0
																246.036	0	22	37	3	30.604	35.6801	1.37996				61.5638	8	348	350	336.136	354.717																246.036	0
																246.255	0	24	37	4	30.5256	35.5671	1.37463				61.6187	3	328	322	323.342	342.884																246.255	0
																246.475	0	27	45	4	30.4476	35.4547	1.36936				61.6735	1	307	338	311.343	332.787																246.475	0
																246.694	0	33	30	1	30.3698	35.3429	1.36415				61.7284	4	298	304	300.082	321.629																246.694	0
																246.914	0	29	37	2	30.2923	35.2317	1.35899				61.7833	1	302	301	289.738	311.218																246.914	0
																247.133	0	29	39	8	30.2151	35.1211	1.35388				61.8381	9	259	296	278.798	301.6																247.133	0
																247.352	0	32	41	4	30.1382	35.011	1.34882				61.893	1	261	280	268.676	292.324																247.352	0
																247.572	0	23	20	6	30.0616	34.9016	1.34382				61.9479	2	241	256	259.256	283.229																247.572	0
																247.791	0	26	40	4	29.9853	34.7927	1.33887				62.0027	4	232	259	250.13	274.485																247.791	0
																248.011	0	30	37	3	29.9093	34.6844	1.33397				62.0576	4	233	243	241.245	265.945																248.011	0
																248.23	0	36	28	3	29.8336	34.5766	1.32911				62.1125	3	246	261	232.665	257.899																248.23	0
																248.45	0	36	44	5	29.7581	34.4694	1.3243				62.1674	3	183	240	224.402	249.829																248.45	0
																248.669	0	25	29	3	29.683	34.3628	1.31954				62.2222	2	230	259	216.484	242.165																248.669	0
																248.889	0	30	33	2	29.6081	34.2567	1.31482				62.2771	3	230	237	208.653	235.21																248.889	0
																249.108	0	31	40	5	29.5335	34.1512	1.31015				62.332	1	202	222	201.34	228.774																249.108	0
																249.328	0	30	30	2	29.4592	34.0463	1.30553				62.3868	1	178	223	194.744	222.01																249.328	0
																249.547	0	30	28	1	29.3851	33.9419	1.30094				62.4417	3	186	229	188.403	215.528																249.547	0
																249.767	0	32	39	10	29.3114	33.838	1.2964				62.4966	5	192	202	181.888	209.35																249.767	0
																249.986	0	29	29	3	29.2379	33.7347	1.2919				62.5515	2	166	190	175.661	203.694																249.986	0
																250.206	0	33	32	1	29.1647	33.6319	1.28744				62.6063	2	171	194	169.846	197.728
																250.425	0	27	31	4	29.0918	33.5297	1.28302				62.6612	2	169	214	164.223	192.2
																250.645	0	23	33	1	29.0191	33.428	1.27865				62.7161	4	172	185	158.454	186.889
																250.864	0	30	42	6	28.9468	33.3268	1.27431				62.7709	0	166	153	153.228	181.764
																251.084	0	38	36	5	28.8747	33.2262	1.27				62.8258	2	160	184	148.213	176.69
																251.303	0	23	43	4	28.8028	33.1261	1.26574				62.8807	2	153	166	143.254	172.002
																251.523	0	29	34	7	28.7313	33.0265	1.26151				62.9355	2	169	172	138.404	167.466
																251.742	0	22	32	3	28.66	32.9275	1.25732				62.9904	0	147	147	134.038	162.929
																251.962	0	36	45	2	28.589	32.8289	1.25317				63.0453	2	143	169	129.686	158.585
																252.181	0	30	31	1	28.5182	32.7309	1.24905				63.1001	2	117	143	125.262	154.421
																252.4	0	30	40	4	28.4478	32.6334	1.24496				63.155	0	110	153	121.134	150.425
																252.62	0	32	37	2	28.3776	32.5364	1.24091				63.2099	0	132	144	117.324	146.587
																252.839	0	26	38	2	28.3076	32.4399	1.23689				63.2647	1	113	157	113.591	142.939
																253.059	0	39	31	3	28.2379	32.344	1.23291				63.3196	1	106	164	109.959	139.724
																253.278	0	30	29	4	28.1685	32.2485	1.22896				63.3745	0	109	173	106.758	136.301
																253.498	0	25	30	4	28.0994	32.1535	1.22504				63.4294	1	111	122	103.763	133.458
																253.717	0	42	44	6	28.0305	32.059	1.22116				63.4842	3	100	134	100.801	130.145
																253.937	0	33	36	2	27.9618	31.9651	1.2173				63.5391	1	115	124	98.0947	126.998
																254.156	0	29	36	4	27.8935	31.8716	1.21348				63.594	4	117	144	95.0599	124.17
																254.376	0	27	42	2	27.8254	31.7786	1.20968				63.6488	1	97	125	92.2382	121.559
																254.595	0	35	28	1	27.7575	31.6861	1.20592				63.7037	1	101	154	89.7316	118.689
																254.815	0	42	38	5	27.6899	31.594	1.20219				63.7586	2	74	116	87.277	116.094
																255.034	0	30	31	0	27.6226	31.5025	1.19848				63.8135	3	66	128	84.7131	113.415
																255.254	0	27	28	1	27.5555	31.4114	1.19481				63.8683	1	70	111	82.2451	110.873
																255.473	0	25	28	6	27.4886	31.3209	1.19116				63.9232	2	86	124	79.6288	108.583
																255.693	0	35	24	3	27.422	31.2308	1.26278				63.9781	0	77	126	77.3083	106.192
																255.912	0	25	33	3	27.3557	31.1411	1.73397				64.0329	0	87	110	75.276	103.959
																256.132	1	34	43	2	27.2896	31.0519	1.42004				64.0878	2	66	123	73.103	102.256
																256.351	0	25	28	3	27.2238	30.9632	1.29359				64.1427	1	89	112	71.1913	100.056
																256.571	0	38	24	5	27.1582	30.875	1.24092				64.1975	0	78	113	69.5627	98.1042
																256.79	0	27	27	3	27.0929	30.7872	1.2173				64.2524	4	67	124	67.5812	96.0433
																257.01	0	34	32	3	27.0278	30.6999	1.20516				64.3073	0	71	120	65.8813	94.0734
																257.229	0	30	33	3	26.9629	30.6131	1.19758				64.3621	2	67	110	64.1049	92.1866
																257.449	0	29	44	3	26.8983	30.5267	1.19184				64.417	1	69	79	62.4058	90.3762
																257.668	0	44	26	1	26.834	30.4407	1.18686				64.4719	1	70	100	60.706	88.6365
																257.887	0	27	38	3	26.7699	30.3553	1.18222				64.5268	1	67	108	59.0312	86.9625
																258.107	0	32	39	3	26.706	30.2702	1.17776				64.5816	0	64	100	57.497	85.3499
																258.326	0	30	29	5	26.6424	30.1856	1.17341				64.6365	1	60	91	55.8995	83.8147
																258.546	0	35	28	2	26.579	30.1014	1.16915				64.6914	0	57	96	54.3877	82.4799
																258.765	0	32	36	3	26.5158	30.0177	1.16495				64.7462	0	49	103	53.0963	80.9959
																258.985	0	25	28	4	26.4529	29.9345	1.16081				64.8011	0	72	71	52.0278	79.5675
																259.204	0	30	26	6	26.3902	29.8516	1.15674				64.856	2	51	78	50.8332	78.1908
																259.424	0	25	33	2	26.3278	29.7692	1.15272				64.9108	1	45	74	49.6738	76.8627
																259.643	0	21	21	5	26.2656	29.6872	1.14876				64.9657	1	51	76	48.5496	75.58
																259.863	0	33	26	5	26.2036	29.6057	1.14485				65.0206	1	50	82	47.3882	74.3402
																260.082	0	27	31	2	26.1419	29.5246	1.141				65.0755	1	52	74	46.1476	73.1411
																260.302	0	32	37	1	26.0804	29.4439	1.1372				65.1303	0	54	83	45.0498	71.9804
																260.521	0	32	23	7	26.0191	29.3636	1.13345				65.1852	0	50	84	44.0553	70.8564
																260.741	0	22	33	1	25.9581	29.2838	1.12975				65.2401	1	54	81	43.0371	69.7672
																260.96	0	29	36	3	25.8973	29.2044	1.12609				65.2949	0	50	88	42.1171	68.7114
																261.18	0	28	33	3	25.8367	29.1253	1.12249				65.3498	1	51	48	41.0968	67.6874
																261.399	0	29	28	0	25.7764	29.0467	1.11892				65.4047	0	42	83	40.1297	66.6938
																261.619	0	41	29	5	25.7163	28.9686	1.11541				65.4595	0	43	60	39.2815	65.7295
																261.838	0	22	36	4	25.6564	28.8908	1.11193				65.5144	0	34	71	38.5166	64.7931
																262.058	0	23	28	4	25.5967	28.8134	1.1085				65.5693	1	51	72	37.6388	63.8836
																262.277	0	27	17	2	25.5373	28.7365	1.10511				65.6242	0	36	71	36.8756	62.9999
																262.497	0	23	34	0	25.478	28.6599	1.17699				65.679	0	31	89	36.2636	62.1409
																262.716	0	27	26	4	25.4191	28.5837	1.64845				65.7339	1	30	71	35.5763	61.3057
																262.935	1	28	34	2	25.3603	28.508	1.33481				65.7888	1	37	71	34.8496	60.5133
																263.155	0	24	25	1	25.3017	28.4326	1.20866				65.8436	0	29	60	34.2068	59.8889
																263.374	0	37	25	1	25.2434	28.3576	1.15629				65.8985	1	29	69	33.5949	59.105
																263.594	0	31	28	2	25.1853	28.2831	1.13299				65.9534	0	35	51	33.1788	58.5143
																263.813	0	25	39	7	25.1274	28.2089	1.12118				66.0082	2	31	58	32.6829	57.8944
																264.033	0	29	26	3	25.0697	28.1351	1.11392				66.0631	1	38	58	32.3108	57.1042
																264.252	0	31	28	4	25.0123	28.0617	1.10852				66.118	2	40	50	31.8409	56.3482
																264.472	0	34	29	5	24.9551	27.9887	1.10388				66.1728	2	39	59	31.2406	55.6226
																264.691	0	29	31	1	24.898	27.916	1.0996				66.2277	1	37	64	30.6672	54.924
																264.911	0	31	29	2	24.8412	27.8438	1.0955				66.2826	1	28	67	30.0458	54.2499
																265.13	0	26	29	2	24.7846	27.7719	1.09151				66.3375	1	31	63	29.3325	53.5979
																265.35	0	35	31	2	24.7283	27.7004	1.08761				66.3923	0	36	56	28.7481	52.9662
																265.569	0	27	28	4	24.6721	27.6293	1.08378				66.4472	0	29	54	28.3242	52.373
																265.789	0	31	22	3	24.6162	27.5585	1.08003				66.5021	1	31	55	27.9026	51.9432
																266.008	0	39	28	2	24.5604	27.4881	1.07633				66.5569	1	22	48	27.5574	51.3292
																266.228	0	25	31	3	24.5049	27.4181	1.0727				66.6118	1	28	60	27.2593	50.7373
																266.447	0	31	33	5	24.4496	27.3485	1.06913				66.6667	2	33	69	26.8172	50.1652
																266.667	0	31	24	5	24.3945	27.2792	1.06562				66.7215	1	18	55	26.3186	49.6111
																266.886	0	27	31	6	24.3396	27.2103	1.06216				66.7764	1	22	61	25.793	49.0734
																267.106	0	33	32	2	24.2849	27.1417	1.05876				66.8313	0	24	59	25.431	48.5507
																267.325	0	25	27	1	24.2304	27.0735	1.05541				66.8862	1	25	46	25.0012	48.0419
																267.545	0	29	35	4	24.1761	27.0057	1.05212				66.941	1	23	54	24.4632	47.5461
																267.764	0	29	27	2	24.122	26.9382	1.04887				66.9959	0	16	46	24.0404	47.0624
																267.983	0	32	31	3	24.0681	26.871	1.04567				67.0508	0	24	45	23.7665	46.5901
																268.203	0	24	29	1	24.0145	26.8043	1.04252				67.1056	1	23	56	23.485	46.1285
																268.422	0	27	32	2	23.961	26.7378	1.03942				67.1605	1	26	59	23.1993	45.6772
																268.642	0	27	29	1	23.9077	26.6717	1.03635				67.2154	1	21	48	22.9118	45.2355
																268.861	0	24	21	2	23.8547	26.606	1.03334				67.2702	1	20	67	22.5523	44.8031
																269.081	0	23	17	3	23.8018	26.5406	1.03036				67.3251	1	26	34	22.0811	44.3796
																269.3	0	35	34	5	23.7491	26.4756	1.02743				67.38	0	19	48	21.6497	43.9645
																269.52	0	32	31	3	23.6967	26.4108	1.02453				67.4348	0	29	53	21.323	43.5576
																269.739	0	31	22	3	23.6444	26.3465	1.02167				67.4897	0	29	43	21.0646	43.1585
																269.959	0	19	32	1	23.5923	26.2825	1.01885				67.5446	1	22	36	20.6779	42.7669
																270.178	0	22	30	4	23.5404	26.2188	1.01607				67.5995	0	20	55	20.3182	42.3825
																270.398	0	25	19	2	23.4887	26.1554	1.01333				67.6543	0	26	54	19.9808	42.0052
																270.617	0	28	32	3	23.4373	26.0923	1.01061				67.7092	0	25	48	19.7342	41.6346
																270.837	0	24	25	3	23.386	26.0297	1.00794				67.7641	0	27	45	19.5448	41.2706
																271.056	0	29	25	5	23.3349	25.9673	1.00529				67.8189	1	21	48	19.2183	40.9128
																271.276	0	30	25	4	23.284	25.9052	1.00268				67.8738	0	19	45	18.9115	40.5611
																271.495	0	23	23	1	23.2333	25.8435	1.0001				67.9287	0	19	57	18.6214	40.2154
																271.715	0	13	26	3	23.1827	25.7821	0.99755				67.9835	0	23	29	18.4174	39.8753
																271.934	0	28	22	1	23.1324	25.721	0.99502				68.0384	0	9	48	18.3388	39.5408
																272.154	0	22	37	2	23.0823	25.6603	0.99253				68.0933	1	16	33	18.1613	39.2116
																272.373	0	21	25	6	23.0323	25.5998	0.99007				68.1482	1	23	36	17.8503	38.8877
																272.593	0	22	19	3	22.9825	25.5397	0.98764				68.203	0	22	52	17.5618	38.5688
																272.812	0	32	27	1	22.933	25.4799	0.98523				68.2579	0	19	45	17.2916	38.2547
																273.031	0	17	28	4	22.8836	25.4204	0.98285				68.3128	0	20	41	17.0367	37.9454
																273.251	0	29	24	1	22.8344	25.3612	0.98049				68.3676	0	26	44	16.7946	37.6407
																273.47	0	30	27	5	22.7854	25.3024	0.97816				68.4225	0	16	38	16.5633	37.3405
																273.69	0	19	27	2	22.7365	25.2438	0.97586				68.4774	0	16	33	16.4134	37.0446
																273.909	0	31	20	3	22.6879	25.1856	0.97357				68.5322	0	13	31	16.3128	36.753
																274.129	0	22	32	2	22.6394	25.1276	0.97132				68.5871	1	19	45	16.0687	36.4654
																274.348	0	32	25	3	22.5911	25.07	0.96908				68.642	0	20	35	15.8389	36.1818
																274.568	0	25	24	2	22.543	25.0126	0.96687				68.6968	0	22	37	15.6211	35.9021
																274.787	0	28	28	3	22.4951	24.9556	0.96468				68.7517	0	18	42	15.4132	35.6261
																275.007	0	19	26	2	22.4474	24.8988	0.96252				68.8066	0	16	34	15.2859	35.3539
																275.226	0	20	27	4	22.3998	24.8424	0.96037				68.8615	0	11	29	15.2794	35.0851
																275.446	0	21	30	3	22.3524	24.7862	0.95825				68.9163	1	9	30	15.2421	34.8199
																275.665	0	29	30	8	22.3052	24.7304	0.95615				68.9712	1	15	38	15.1091	34.558
																275.885	0	23	28	7	22.2582	24.6748	0.95406				69.0261	1	14	23	14.8448	34.2994
																276.104	0	25	33	4	22.2114	24.6195	0.952				69.0809	0	14	41	14.6764	34.044
																276.324	0	22	23	2	22.1647	24.5645	0.94996				69.1358	0	15	32	14.5684	33.7918
																276.543	0	26	23	4	22.1182	24.5099	0.94793				69.1907	1	14	33	14.3253	33.5426
																276.763	0	19	29	2	22.0719	24.4554	0.94593				69.2455	0	18	31	14.1028	33.2963
																276.982	0	21	17	5	22.0257	24.4013	0.94394				69.3004	0	15	40	13.897	33.053
																277.202	0	36	29	3	21.9798	24.3475	0.94197				69.3553	0	19	19	13.7048	32.8125
																277.421	0	20	27	4	21.934	24.2939	0.94002				69.4102	0	16	32	13.5236	32.5747
																277.641	0	20	22	2	21.8883	24.2406	0.93808				69.465	0	14	42	13.4238	32.3396
																277.86	0	26	22	1	21.8429	24.1876	0.93617				69.5199	0	13	25	13.3729	32.1072
																278.08	0	19	19	2	21.7976	24.1349	0.93427				69.5748	1	10	22	13.1778	31.8773
																278.299	0	20	17	3	21.7525	24.0825	0.93239				69.6296	0	6	30	12.9964	31.65
																278.518	0	22	37	2	21.7076	24.0303	0.93052				69.6845	0	7	34	12.8259	31.4251
																278.738	0	30	19	1	21.6628	23.9784	0.92867				69.7394	0	10	38	12.6646	31.2026
																278.957	0	20	35	1	21.6182	23.9268	0.92683				69.7943	0	15	32	12.5107	30.9824
																279.177	0	25	24	4	21.5738	23.8754	0.92502				69.8491	0	14	35	12.3631	30.7646
																279.396	0	24	24	3	21.5295	23.8243	0.92321				69.904	0	9	29	12.293	30.549
																279.616	0	16	22	5	21.4854	23.7735	0.92142				69.9588	0	13	29	12.2688	30.3355
																279.835	0	23	26	1	21.4415	23.723	0.91965				70.0137	1	14	33	12.0979	30.1243
																280.055	0	21	24	6	21.3977	23.6727	0.91789				70.0686	0	11	22	11.9386	29.9151
																280.274	0	25	26	2	21.3541	23.6226	0.91615				70.1235	0	18	29	11.7886	29.708
																280.494	0	12	22	3	21.3107	23.5729	0.91442				70.1783	0	5	23	11.6463	29.5029
																280.713	0	25	19	1	21.2674	23.5234	0.9127				70.2332	0	10	30	11.5105	29.2998
																280.933	0	17	14	4	21.2243	23.4741	0.911				70.2881	0	13	34	11.3799	29.0987
																281.152	0	17	25	3	21.1813	23.4251	0.90932				70.3429	0	9	21	11.2538	28.8995
																281.372	0	20	18	5	21.1386	23.3764	0.90764				70.3978	0	12	19	11.1316	28.7021
																281.591	0	25	21	2	21.0959	23.328	0.90598				70.4527	0	23	28	11.0128	28.5066
																281.811	0	34	22	1	21.0535	23.2797	0.90433				70.5075	0	14	30	10.8969	28.3128
																282.03	0	14	31	2	21.0112	23.2318	0.9027				70.5624	0	16	25	10.7836	28.1209
																282.25	0	21	24	0	20.969	23.184	0.90108				70.6173	0	11	25	10.6727	27.9306
																282.469	0	27	30	4	20.927	23.1366	0.89947				70.6722	0	15	23	10.5639	27.7421
																282.689	0	17	24	3	20.8852	23.0894	0.89787				70.727	0	12	25	10.4571	27.5553
																282.908	0	27	31	3	20.8435	23.0424	0.89629				70.7819	0	7	15	10.3521	27.3701
																283.128	0	30	24	2	20.802	22.9957	0.89472				70.8368	0	10	17	10.2488	27.1865
																283.347	0	24	23	2	20.7607	22.9492	0.89316				70.8916	0	15	28	10.1472	27.0045
																283.566	0	14	22	6	20.7195	22.903	0.89161				70.9465	0	10	32	10.0471	26.8241
																283.786	0	24	25	2	20.6784	22.857	0.89008				71.0014	0	7	28	9.94854	26.6452
																284.005	0	12	19	3	20.6375	22.8112	0.88855				71.0563	0	15	32	9.85136	26.4679
																284.225	0	20	17	1	20.5968	22.7657	0.88704				71.1111	0	5	33	9.75554	26.292
																284.444	0	25	25	1	20.5562	22.7204	0.88554				71.166	0	8	26	9.73318	26.1176
																284.664	0	28	19	3	20.5158	22.6754	0.88405				71.2209	0	14	33	9.7534	25.9447
																284.883	0	21	32	1	20.4755	22.6306	0.88257				71.2757	1	11	23	9.62427	25.7731
																285.103	0	17	29	3	20.4354	22.586	0.8811				71.3306	0	12	28	9.50439	25.603
																285.322	0	23	33	3	20.3954	22.5417	0.95488				71.3855	0	12	29	9.39198	25.4343
																285.542	0	21	20	2	20.3556	22.4976	1.42821				71.4403	0	3	12	9.28561	25.2669
																285.761	1	22	23	0	20.3159	22.4537	1.11641				71.4952	0	11	22	9.25633	25.1009
																285.981	0	28	19	4	20.2764	22.4101	0.99207				71.5501	0	17	30	9.27244	24.9361
																286.2	0	16	19	2	20.237	22.3667	0.94149				71.605	1	9	15	9.14136	24.7727
																286.42	0	23	24	2	20.1978	22.3235	0.91996				71.6598	0	12	29	9.02121	24.6106
																286.639	0	14	26	3	20.1587	22.2805	0.90988				71.7147	0	8	22	8.9098	24.4498
																286.859	0	14	23	2	20.1198	22.2378	0.90434				71.7695	0	10	25	8.80541	24.2902
																287.078	0	26	25	1	20.081	22.1953	0.90062				71.8244	0	8	30	8.70673	24.1318
																287.298	0	26	11	3	20.0424	22.153	0.89766				71.8793	0	5	17	8.61268	23.9747
																287.517	0	18	31	0	20.0039	22.1109	0.89502				71.9342	0	12	34	8.59461	23.8188
																287.737	0	28	27	2	19.9655	22.0691	0.89254				71.989	0	8	25	8.62102	23.664
																287.956	0	20	23	2	19.9273	22.0275	0.89016				72.0439	1	9	17	8.49952	23.5105
																288.176	0	22	20	4	19.8893	21.986	0.88785				72.0988	0	7	22	8.46049	23.3581
																288.395	0	28	27	1	19.8514	21.9449	0.88558				72.1536	0	6	20	8.47101	23.2068
																288.614	0	23	25	3	19.8136	21.9039	0.88337				72.2085	1	8	32	8.33757	23.0567
																288.834	0	24	21	2	19.776	21.8631	0.88121				72.2634	0	7	29	8.21753	22.9077
																289.053	0	17	24	0	19.7385	21.8226	0.87909				72.3183	0	3	17	8.10813	22.7598
																289.273	0	22	17	1	19.7011	21.7822	0.87701				72.3731	0	8	21	8.00722	22.613
																289.492	0	27	21	3	19.6639	21.7421	0.87497				72.428	0	4	15	7.91311	22.4673
																289.712	0	31	24	5	19.6269	21.7022	0.9482				72.4829	0	4	27	7.82449	22.3227
																289.931	0	27	29	2	19.5899	21.6625	1.42101				72.5377	0	5	17	7.74033	22.1791
																290.151	1	16	15	2	19.5531	21.623	1.10873				72.5926	0	11	33	7.73195	22.0365
																290.37	0	20	18	1	19.5165	21.5837	0.98392				72.6475	0	4	26	7.76789	21.8951
																290.59	0	25	27	0	19.48	21.5446	0.9329				72.7023	1	10	23	7.65577	21.7546
																290.809	0	22	16	3	19.4436	21.5057	0.91094				72.7572	0	8	17	7.62596	21.6151
																291.029	0	25	27	2	19.4074	21.4671	0.90047				72.8121	0	12	15	7.64556	21.4767
																291.248	0	22	13	3	19.3713	21.4286	0.89456				72.867	1	9	22	7.52106	21.3392
																291.468	0	22	26	3	19.3353	21.3903	0.89049				72.9218	0	5	22	7.40983	21.2027
																291.687	0	33	17	4	19.2995	21.3523	0.88719				72.9767	0	7	15	7.30912	21.0672
																291.907	0	10	19	1	19.2638	21.3144	0.88423				73.0316	0	9	13	7.21677	20.9326
																292.126	0	24	28	2	19.2282	21.2767	0.88146				73.0864	0	6	23	7.20324	20.799
																292.346	0	20	24	2	19.1928	21.2392	0.87879				73.1413	0	10	15	7.23637	20.6664
																292.565	0	21	17	2	19.1575	21.202	0.87621				73.1962	1	7	25	7.12325	20.5347
																292.785	0	29	21	2	19.1224	21.1649	0.8737				73.251	0	7	22	7.02172	20.4039
																293.004	0	16	21	5	19.0873	21.128	0.87125				73.3059	0	9	16	6.92938	20.274
																293.224	0	17	19	1	19.0525	21.0913	0.86886				73.3608	0	8	18	6.84436	20.145
																293.443	0	24	18	1	19.0177	21.0548	0.86653				73.4156	0	13	25	6.7652	20.017
																293.663	0	25	32	4	18.9831	21.0185	0.86426				73.4705	0	4	19	6.69076	19.8898
																293.882	0	24	27	0	18.9486	20.9824	0.86204				73.5254	0	12	18	6.62015	19.7635
																294.101	0	18	20	3	18.9142	20.9464	0.85987				73.5803	0	6	21	6.55267	19.6381
																294.321	0	28	16	2	18.8799	20.9107	0.85775				73.6351	0	8	22	6.48777	19.5135
																294.54	0	25	23	4	18.8458	20.8751	0.85568				73.69	0	8	16	6.42502	19.3899
																294.76	0	24	23	4	18.8118	20.8397	0.85365				73.7449	0	6	16	6.43623	19.267
																294.979	0	21	20	1	18.778	20.8045	0.85167				73.7997	0	8	22	6.56243	19.145
																295.199	0	17	21	0	18.7443	20.7695	0.84973				73.8546	1	6	25	6.58067	19.0239
																295.418	0	17	15	2	18.7107	20.7347	0.84784				73.9095	1	7	20	6.45755	18.9035
																295.638	0	20	22	1	18.6772	20.7001	0.84598				73.9643	0	2	16	6.42193	18.7841
																295.857	0	20	16	2	18.6439	20.6656	0.84416				74.0192	0	7	13	6.43974	18.6654
																296.077	0	15	19	2	18.6106	20.6314	0.84238				74.0741	1	11	22	6.31654	18.5475
																296.296	0	16	21	1	18.5775	20.5972	0.84064				74.129	0	9	21	6.209	18.4304
																296.516	0	15	22	2	18.5446	20.5633	0.83893				74.1838	0	6	10	6.18593	18.3142
																296.735	0	12	17	2	18.5117	20.5296	0.83725				74.2387	0	4	15	6.21391	18.1987
																296.955	0	18	12	2	18.479	20.496	0.83561				74.2936	1	9	18	6.09904	18.084
																297.174	0	25	25	1	18.4464	20.4626	0.834				74.3484	0	8	28	6.07052	17.97
																297.394	0	24	27	4	18.4139	20.4294	0.83242				74.4033	0	6	9	6.0945	17.8569
																297.613	0	17	18	3	18.3816	20.3964	0.83087				74.4582	1	3	23	6.04889	17.7445
																297.833	0	23	22	1	18.3493	20.3635	0.82934				74.513	0	13	21	6.05968	17.6329
																298.052	0	26	16	3	18.3172	20.3308	0.82785				74.5679	1	9	23	5.93177	17.522
																298.272	0	18	24	3	18.2852	20.2983	0.82638				74.6228	0	4	23	5.82131	17.4118
																298.491	0	23	26	2	18.2534	20.266	0.82494				74.6776	0	8	18	5.79672	17.3024
																298.711	0	15	24	1	18.2216	20.2338	0.82352				74.7325	0	5	22	5.82427	17.1938
																298.93	0	15	22	3	18.19	20.2018	0.82213				74.7874	1	11	18	5.70981	17.0859
																299.149	0	15	18	2	18.1585	20.1699	0.82076				74.8423	0	6	16	5.61022	16.9786
																299.369	0	18	20	1	18.1271	20.1382	0.81941				74.8971	0	5	25	5.52234	16.8721
																299.588	0	20	18	5	18.0958	20.1067	0.81808				74.952	0	10	15	5.51586	16.7664
																299.808	0	25	22	4	18.0646	20.0754	0.81678				75.0069	0	9	18	5.55802	16.6613
																300.027	0	21	16	2	18.0336	20.0442	0.8155				75.0617	1	4	20	5.45544	16.5569
																											75.1166	0	5	16	5.36559	16.4532
																											75.1715	0	6	15	5.28579	16.3503
																											75.2263	0	8	15	5.28608	16.248
																											75.2812	0	12	14	5.33399	16.1463
																											75.3361	1	5	19	5.23635	16.0454
																											75.391	0	4	13	5.15081	15.9451
																											75.4458	0	4	12	5.14695	15.8455
																											75.5007	0	5	15	5.19195	15.7466
																											75.5556	1	9	22	5.09237	15.6483
																											75.6104	0	8	11	5.00563	15.5506
																											75.6653	0	7	14	4.92901	15.4536
																											75.7202	0	9	12	4.86042	15.3573
																											75.775	0	3	15	4.79817	15.2616
																											75.8299	0	8	20	4.741	15.1665
																											75.8848	0	10	11	4.68788	15.072
																											75.9397	0	5	15	4.63804	14.9782
																											75.9945	0	7	11	4.66298	14.885
																											76.0494	0	6	11	4.73139	14.7924
																											76.1043	1	4	16	4.65099	14.7004
																											76.1591	0	6	18	4.58015	14.609
																											76.214	0	8	12	4.51684	14.5183
																											76.2689	0	6	9	4.45951	14.4281
																											76.3237	0	9	13	4.47908	14.3385
																											76.3786	0	4	13	4.54376	14.2495
																											76.4335	1	5	10	4.4609	14.1611
																											76.4883	0	6	15	4.38857	14.0732
																											76.5432	0	4	13	4.32454	13.986
																											76.5981	0	4	21	4.26709	13.8993
																											76.653	0	3	4	4.21485	13.8132
																											76.7078	0	3	14	4.23891	13.7277
																											76.7627	0	4	14	4.30759	13.6427
																											76.8176	1	5	18	4.22836	13.5582
																											76.8724	0	4	14	4.15936	13.4744
																											76.9273	0	4	18	4.09843	13.391
																											76.9822	0	9	13	4.04387	13.3082
																											77.037	0	7	16	3.99437	13.226
																											77.0919	0	1	5	3.9489	13.1443
																											77.1468	0	2	14	3.90666	13.0632
																											77.2017	0	6	8	3.86702	12.9825
																											77.2565	0	5	13	3.90162	12.9024
																											77.3114	0	4	20	4.05138	12.8228
																											77.3663	1	4	5	4.09326	12.7438
																											77.4211	1	5	10	3.99378	12.6652
																											77.476	0	8	11	3.90962	12.5872
																											77.5309	0	5	11	3.8375	12.5097
																											77.5857	0	5	18	3.77484	12.4327
																											77.6406	0	5	18	3.71964	12.3562
																											77.6955	0	0	10	3.67033	12.2802
																											77.7503	0	3	8	3.62571	12.2047
																											77.8052	0	3	21	3.5848	12.1296
																											77.8601	0	9	13	3.61901	12.0551
																											77.915	0	9	15	3.69692	11.9811
																											77.9698	1	2	6	3.62617	11.9075
																											78.0247	0	7	18	3.56506	11.8344
																											78.0796	0	3	18	3.51154	11.7618
																											78.1344	0	2	10	3.46401	11.6897
																											78.1893	0	4	12	3.42122	11.6181
																											78.2442	0	4	8	3.3822	11.5469
																											78.299	0	3	7	3.34619	11.4761
																											78.3539	0	6	20	3.3126	11.4059
																											78.4088	0	7	15	3.28096	11.3361
																											78.4637	0	2	14	3.25091	11.2667
																											78.5185	0	5	7	3.2943	11.1978
																											78.5734	0	4	16	3.38007	11.1294
																											78.6283	1	2	11	3.31616	11.0614
																											78.6831	0	7	10	3.26106	10.9938
																											78.738	0	7	16	3.21291	10.9267
																											78.7929	0	3	13	3.17022	10.86
																											78.8477	0	5	12	3.13188	10.7938
																											78.9026	0	6	11	3.09697	10.728
																											78.9575	0	5	19	3.06481	10.6626
																											79.0123	0	5	12	3.03485	10.5976
																											79.0672	0	1	16	3.00666	10.5331
																											79.1221	0	3	15	2.97993	10.469
																											79.177	0	6	12	2.95437	10.4053
																											79.2318	0	4	9	2.9298	10.342
																											79.2867	0	5	11	2.90604	10.2791
																											79.3416	0	3	7	2.88298	10.2166
																											79.3964	0	6	13	2.86052	10.1546
																											79.4513	0	4	7	2.83857	10.093
																											79.5062	0	6	10	2.81708	10.0317
																											79.561	0	7	9	2.79599	9.97085
																											79.6159	0	4	17	2.77528	9.9104
																											79.6708	0	3	14	2.75489	9.85034
																											79.7257	0	2	7	2.73482	9.79067
																											79.7805	0	3	9	2.71505	9.73139
																											79.8354	0	4	7	2.69554	9.67249
																											79.8903	0	3	5	2.6763	9.61398
																											79.9451	0	2	9	2.6573	9.55585
																											80	0	5	9	2.63854	9.4981
																											80.0549	0	4	10	2.62002	9.44072
																											80.1098	0	2	12	2.60172	9.38372
																											80.1646	0	4	9	2.58363	9.32709
																											80.2195	0	3	10	2.56576	9.27083
																											80.2744	0	5	15	2.54809	9.21493
																											80.3292	0	2	8	2.53063	9.1594
																											80.3841	0	3	14	2.51336	9.10422
																											80.439	0	4	8	2.49629	9.04941
																											80.4938	0	1	12	2.47941	8.99495
																											80.5487	0	3	15	2.46272	8.94085
																											80.6036	0	5	9	2.44621	8.8871
																											80.6584	0	3	13	2.42988	8.8337
																											80.7133	0	4	8	2.41374	8.78065
																											80.7682	0	6	14	2.39776	8.72794
																											80.823	0	3	12	2.38197	8.67558
																											80.8779	0	3	12	2.36634	8.62355
																											80.9328	0	3	9	2.35088	8.57187
																											80.9877	0	4	10	2.33559	8.52052
																											81.0425	0	2	14	2.32046	8.4695
																											81.0974	0	2	11	2.30549	8.41882
																											81.1523	0	4	4	2.36282	8.36847
																											81.2071	0	2	6	2.4616	8.31844
																											81.262	1	1	8	2.40994	8.26874
																											81.3169	0	3	10	2.36647	8.21936
																											81.3718	0	5	11	2.32944	8.17031
																											81.4266	0	1	6	2.29745	8.12157
																											81.4815	0	6	4	2.26944	8.07315
																											81.5364	0	3	5	2.31669	8.02504
																											81.5912	0	5	5	2.40771	7.97725
																											81.6461	1	3	11	2.35009	7.92977
																											81.701	0	4	2	2.30209	7.8826
																											81.7558	0	5	9	2.26163	7.83573
																											81.8107	0	3	10	2.22706	7.78917
																											81.8656	0	3	11	2.19715	7.74291
																											81.9205	0	3	9	2.17089	7.69696
																											81.9753	0	3	13	2.14751	7.6513
																											82.0302	0	3	15	2.12643	7.60593
																											82.0851	0	4	6	2.10716	7.56087
																											82.1399	0	3	5	2.08934	7.51609
																											82.1948	0	1	9	2.07269	7.47161
																											82.2497	0	4	10	2.05698	7.42742
																											82.3045	0	2	10	2.04203	7.38351
																											82.3594	0	6	11	2.02772	7.33989
																											82.4143	0	2	5	2.01394	7.29656
																											82.4691	0	2	6	2.00059	7.2535
																											82.524	0	3	10	1.98761	7.21073
																											82.5789	0	3	6	1.97496	7.16823
																											82.6338	0	1	13	1.96258	7.12601
																											82.6886	0	2	8	1.95045	7.08406
																											82.7435	0	3	9	1.93855	7.04239
																											82.7984	0	3	8	1.92684	7.00099
																											82.8532	0	3	7	1.91532	6.95986
																											82.9081	0	3	13	1.90397	6.91899
																											82.963	0	4	14	1.89279	6.87839
																											83.0178	0	5	12	1.88175	6.83805
																											83.0727	0	5	12	1.87085	6.79798
																											83.1276	0	1	13	1.8601	6.75817
																											83.1825	0	5	5	1.84948	6.71861
																											83.2373	0	2	12	1.83899	6.67932
																											83.2922	0	2	6	1.82862	6.64027
																											83.3471	0	2	17	1.81837	6.60149
																											83.4019	0	2	6	1.80824	6.56295
																											83.4568	0	3	6	1.79823	6.52467
																											83.5117	0	1	7	1.78832	6.48663
																											83.5665	0	4	4	1.85067	6.44884
																											83.6214	0	3	9	1.95442	6.4113
																											83.6763	1	6	17	1.90768	6.374
																											83.7311	0	2	12	1.8691	6.33695
																											83.786	0	1	10	1.83689	6.30013
																											83.8409	0	4	7	1.80969	6.26355
																											83.8958	0	1	7	1.7864	6.22722
																											83.9506	0	6	5	1.76621	6.19111
																											84.0055	0	4	9	1.74844	6.15525
																											84.0604	0	2	10	1.73259	6.11961
																											84.1152	0	2	10	1.7904	6.08421
																											84.1701	0	2	10	1.89071	6.04904
																											84.225	1	2	4	1.84139	6.0141
																											84.2798	0	0	1	1.80089	5.97938
																											84.3347	0	2	6	1.7673	5.94489
																											84.3896	0	2	8	1.73913	5.91062
																											84.4445	0	5	8	1.71519	5.87658
																											84.4993	0	6	4	1.69459	5.84276
																											84.5542	0	3	3	1.67662	5.80915
																											84.6091	0	2	7	1.66072	5.77577
																											84.6639	0	2	6	1.64646	5.7426
																											84.7188	0	2	2	1.63351	5.70965
																											84.7737	0	4	10	1.6216	5.67691
																											84.8285	0	0	8	1.61052	5.64439
																											84.8834	0	2	5	1.60012	5.61208
																											84.9383	0	3	3	1.59026	5.57998
																											84.9931	0	1	8	1.58086	5.54808
																											85.048	0	3	3	1.57183	5.51639
																											85.1029	0	5	10	1.56311	5.48491
																											85.1578	0	1	5	1.55466	5.45364
																											85.2126	0	5	10	1.54644	5.42256
																											85.2675	0	2	6	1.53841	5.3917
																											85.3224	0	2	11	1.53055	5.36102
																											85.3772	0	5	8	1.52285	5.33055
																											85.4321	0	2	4	1.5153	5.30028
																											85.487	0	4	9	1.50787	5.27021
																											85.5418	0	3	8	1.50055	5.24033
																											85.5967	0	2	5	1.49335	5.21064
																											85.6516	0	1	9	1.48626	5.18115
																											85.7065	0	2	3	1.47926	5.15185
																											85.7613	0	1	8	1.47236	5.12274
																											85.8162	0	2	4	1.46554	5.09382
																											85.8711	0	2	5	1.45882	5.06508
																											85.9259	0	5	7	1.45218	5.03654
																											85.9808	0	3	7	1.44562	5.00817
																											86.0357	0	5	7	1.43914	4.98
																											86.0905	0	1	5	1.43274	4.952
																											86.1454	0	4	7	1.42641	4.92419
																											86.2003	0	3	7	1.42016	4.89656
																											86.2552	0	4	4	1.41399	4.86911
																											86.31	0	1	3	1.40788	4.84184
																											86.3649	0	4	2	1.40185	4.81475
																											86.4198	0	3	6	1.39588	4.78783
																											86.4746	0	1	4	1.38998	4.76108
																											86.5295	0	1	0	1.38415	4.73451
																											86.5844	0	2	6	1.37838	4.70811
																											86.6392	0	2	6	1.37268	4.68189
																											86.6941	0	3	8	1.36704	4.65583
																											86.749	0	0	8	1.36147	4.62995
																											86.8038	0	4	6	1.35595	4.60423
																											86.8587	0	1	9	1.3505	4.57868
																											86.9136	0	3	2	1.34511	4.5533
																											86.9685	0	1	9	1.33977	4.52808
																											87.0233	0	3	2	1.33449	4.50302
																											87.0782	0	0	6	1.32928	4.47813
																											87.1331	0	1	7	1.32411	4.4534
																											87.1879	0	3	6	1.319	4.42883
																											87.2428	0	2	10	1.31395	4.40442
																											87.2977	0	2	5	1.30895	4.38017
																											87.3525	0	1	8	1.30401	4.35607
																											87.4074	0	2	10	1.29911	4.33214
																											87.4623	0	3	6	1.29427	4.30835
																											87.5172	0	2	5	1.28948	4.28473
																											87.572	0	2	3	1.28474	4.26125
																											87.6269	0	1	6	1.28005	4.23793
																											87.6818	0	0	3	1.27541	4.21476
																											87.7366	0	1	7	1.27082	4.19175
																											87.7915	0	0	5	1.26628	4.16888
																											87.8464	0	5	5	1.26178	4.14616
																											87.9012	0	2	4	1.25733	4.12358
																											87.9561	0	1	7	1.25293	4.10116
																											88.011	0	1	6	1.24857	4.07888
																											88.0658	0	3	10	1.24426	4.05674
																											88.1207	0	4	5	1.23999	4.03475
																											88.1756	0	3	1	1.23576	4.0129
																											88.2305	0	1	5	1.23158	3.9912
																											88.2853	0	3	5	1.22744	3.96963
																											88.3402	0	2	6	1.22335	3.94821
																											88.3951	0	3	2	1.21929	3.92692
																											88.4499	0	3	4	1.21528	3.90578
																											88.5048	0	1	5	1.21131	3.88476
																											88.5597	0	0	6	1.20738	3.86389
																											88.6145	0	1	4	1.20348	3.84315
																											88.6694	0	1	8	1.19963	3.82255
																											88.7243	0	3	6	1.19582	3.80208
																											88.7792	0	0	5	1.19204	3.78175
																											88.834	0	1	4	1.18831	3.76154
																											88.8889	0	2	4	1.18461	3.74147
																											88.9438	0	0	4	1.18094	3.72153
																											88.9986	0	1	4	1.17732	3.70172
																											89.0535	0	1	9	1.17373	3.68203
																											89.1084	0	2	5	1.17018	3.66248
																											89.1633	0	3	6	1.16666	3.64305
																											89.2181	0	0	3	1.16318	3.62375
																											89.273	0	3	8	1.15973	3.60457
																											89.3279	0	2	5	1.15632	3.58552
																											89.3827	0	3	4	1.15294	3.56659
																											89.4376	0	1	4	1.1496	3.54779
																											89.4925	0	0	4	1.14629	3.52911
																											89.5473	0	1	5	1.14301	3.51055
																											89.6022	0	3	4	1.13976	3.49211
																											89.6571	0	1	5	1.13655	3.47378
																											89.7119	0	3	4	1.13337	3.45558
																											89.7668	0	3	3	1.13022	3.4375
																											89.8217	0	3	8	1.1271	3.41954
																											89.8765	0	5	6	1.12401	3.40169
																											89.9314	0	3	5	1.12095	3.38395
																											89.9863	0	2	4	1.11793	3.36634
[truncated: 13 more columns]

## Sheet: Figure 5
Figure 5d		mean value	s.d.			Figure 5f		mean value	s.d.
	control	0.11944	1.88062				control	3.55065	6.98379
	CdTe+	50.0652	11.7445				CdTe+	65.8074	10.4757
	Tk	15.3203	6.78067				Tk	35.8074	12.0963
	Tk-CdTe	166.243	9.9513				Tk-CdTe	466.76	36.9548

## Sheet: Figure S2
Figure S2f, j
		mean value	s.d.
	CdTe	-50.1	0.56
	CdTe+	30.1	4.89

## Sheet: Figure S4
Figure S4b
		mean value	s.d.
	Chlo	-11.7633	1.31032
	Tk	-8.11	1.23527

## Sheet: Figure S5
Figure S5b	Baseline		Tk
	Wavelength	intensity	Wavelength	intensity
	800.002	-0.000129204	800.002	0.00366
	798.997	-0.000391323	798.997	0.00293
	797.991	0.000478351	797.991	0.00293
	796.985	0.000950952	796.985	0.00401
	796.013	-0.00121	796.013	0.00269
	795.006	0.00126	795.006	0.00374
	793.999	0.00101	793.999	0.00277
	792.991	-0.00201	792.991	0.00121
	791.983	-0.00127	791.983	0.0019
	791.009	0.000549752	791.009	0.00236
	790	0.000109304	790	0.00239
	788.991	-0.000299449	788.991	0.00196
	788.016	-0.00142	788.016	0.00113
	787.006	-0.000480592	787.006	0.00178
	785.996	-0.000502311	785.996	0.00141
	784.985	-0.00143	784.985	0.000259377
	784.008	0.0019	784.008	0.00376
	782.997	0.00090929	782.997	0.000518858
	781.985	4.36e-05	781.985	0.000579663
	781.007	0.00138	781.007	0.00182
	779.994	-0.000748081	779.994	7.38589e-05
	779.016	-0.00168	779.016	-0.000607119
	778.002	-8.55e-05	778.002	-0.000404099
	776.988	-0.000607584	776.988	0.00245
	776.009	0.000467649	776.009	0.00127
	774.994	0.000337969	774.994	0.000563178
	774.014	-0.0021	774.014	0.00144
	772.998	0.00114	772.998	0.00174
	772.017	0.00101	772.017	0.000717608
	771.001	-0.000284601	771.001	0.000473168
	769.984	0.00107	769.984	0.000511601
	769.002	0.000404139	769.002	0.00133
	767.985	-0.00133	767.985	-0.0015
	767.002	-0.00012998	767.002	0.000666324
	765.984	0.00123	765.984	0.00148
	765	0.00108	765	0.00124
	764.016	0.00020996	764.016	0.00163
	762.997	-0.000964475	762.997	-0.000263594
	762.012	-0.000286153	762.012	0.000809406
	760.992	0.000771699	760.992	0.00125
	760.007	0.000407015	760.007	0.000669383
	758.986	8.35e-05	758.986	0.00191
	758	0.00127	758	0.00191
	757.013	0.00147	757.013	0.00226
	755.991	0.000380457	755.991	-5.97925e-05
	755.004	-0.000472938	755.004	-0.000556606
	754.017	-0.00186	754.017	0.00050691
	752.994	0.000312452	752.994	0.00108
	752.005	0.000948876	752.005	0.00171
	751.017	-0.000584681	751.017	0.000141076
	749.992	-0.0013	749.992	-0.000640309
	749.003	0.000524248	749.003	0.00191
	748.013	-6.92e-05	748.013	0.000303749
	746.988	0.000619479	746.988	0.00139
	745.998	0.00033012	745.998	0.00142
	745.007	-0.000884244	745.007	-0.000845544
	744.016	0.00107	744.016	0.00187
	742.989	0.000373073	742.989	0.000118988
	741.997	-0.000543627	741.997	0.000522305
	741.005	-0.000747358	741.005	8.06941e-05
	740.012	-0.000533338	740.012	0.000411782
	738.984	9.76e-05	738.984	0.000198979
	737.991	0.000584303	737.991	0.00112
	736.997	-0.000168847	736.997	0.000537259
	736.003	-0.000941177	736.003	-5.76183e-05
	735.009	-0.000140849	735.009	0.000821906
	734.015	-0.000228151	734.015	-0.000278806
	732.984	-7.05e-05	732.984	0.000726216
	731.989	0.00030608	731.989	0.00119
	730.993	0.000695932	730.993	0.00076812
	729.997	0.000119894	729.997	0.000914219
	729.001	9.53e-06	729.001	0.00101
	728.004	-0.000516377	728.004	0.0012
	727.007	-7.9e-05	727.007	0.00108
	726.01	-0.000489435	726.01	9.16719e-05
	725.012	0.000210141	725.012	0.000952171
	724.014	0.000188646	724.014	0.00115
	723.015	-0.000262456	723.015	0.00026448
	722.017	0.000236118	722.017	0.00142
	721.017	-0.000195757	721.017	0.00161
	719.982	0.000105187	719.982	0.00195
	718.983	4.39e-05	718.983	0.00175
	717.982	0.00102	717.982	0.00224
	717.018	9.4e-05	717.018	0.00263
	716.017	-0.000374926	716.017	0.000358021
	715.016	-0.000692415	715.016	-0.00060257
	714.014	9.99e-05	714.014	0.00134
	713.012	-0.000509137	713.012	0.00061756
	712.01	-0.000308193	712.01	0.00192
	711.008	0.00020939	711.008	0.00147
	710.005	-0.000304726	710.005	0.00147
	709.002	0.000572561	709.002	0.00245
	707.998	-0.000363546	707.998	0.00158
	706.994	0.00041984	706.994	0.00234
	705.99	0.000848412	705.99	0.00325
	704.986	8.25e-05	704.986	0.00279
	704.017	0.00148	704.017	0.00384
	703.012	0.000694843	703.012	0.00385
	702.006	0.000977077	702.006	0.00288
	701	-0.000833091	701	0.00365
	699.994	0.000268054	699.994	0.00462
	698.988	2.83e-05	698.988	0.00412
	698.017	0.000577667	698.017	0.00487
	697.01	0.00104	697.01	0.00634
	696.002	0.00082839	696.002	0.00562
	694.995	-0.000493934	694.995	0.00592
	693.987	-0.00029143	693.987	0.00754
	693.014	0.00351	693.014	0.01052
	692.005	-0.000326041	692.005	0.01007
	690.996	0.000799888	690.996	0.01281
	689.987	0.000516758	689.987	0.01445
	689.013	-0.000222045	689.013	0.01632
	688.003	-0.00106	688.003	0.01963
	686.993	0.000150553	686.993	0.02183
	685.982	0.000330664	685.982	0.02653
	685.007	0.000112981	685.007	0.03206
	683.996	0.000588346	683.996	0.0372
	682.984	0.000702673	682.984	0.04489
	682.008	-0.000109691	682.008	0.05436
	680.996	0.000585495	680.996	0.06656
	679.983	3.54e-05	679.983	0.08004
	679.007	-0.000133396	679.007	0.09549
	677.993	-5.93e-05	677.993	0.11328
	677.016	-0.000158963	677.016	0.13504
	676.002	0.000124555	676.002	0.15451
	674.988	0.00176	674.988	0.18191
	674.01	-0.000709214	674.01	0.2151
	672.995	0.000640866	672.995	0.24028
	672.016	0.000451194	672.016	0.27236
	671.001	0.00127	671.001	0.30468
	669.985	-8.17e-05	669.985	0.33784
	669.005	0.000604547	669.005	0.36416
	667.989	-0.000225667	667.989	0.38887
	667.008	-2.52e-05	667.008	0.41079
	665.991	-6.01e-06	665.991	0.42898
	665.01	-0.000680475	665.01	0.44253
	663.993	-0.000138054	663.993	0.44986
	663.011	-0.000215214	663.011	0.45126
	661.993	0.000156146	661.993	0.44946
	661.011	0.000354316	661.011	0.43955
	659.992	0.000319006	659.992	0.42522
	659.009	0.00117	659.009	0.41085
	657.99	1.49e-05	657.99	0.3908
	657.006	-0.000540783	657.006	0.3661
	655.986	0.000582618	655.986	0.34212
	655.002	0.000989894	655.002	0.32314
	654.018	0.000133566	654.018	0.30418
	652.997	-0.000469266	652.997	0.28417
	652.012	-0.000496571	652.012	0.26875
	650.991	-0.00136	650.991	0.25365
	650.005	-0.000259248	650.005	0.23848
	648.983	-0.000563224	648.983	0.2249
	647.997	-0.000462284	647.997	0.21545
	647.011	0.000772632	647.011	0.20602
	645.988	-0.000680681	645.988	0.19391
	645.001	-0.000348544	645.001	0.18778
	644.014	0.000995472	644.014	0.17599
	642.99	0.000418337	642.99	0.16718
	642.002	-0.000523409	642.002	0.15664
	641.014	-0.000319781	641.014	0.14846
	639.989	0.000858658	639.989	0.1401
	639.001	0.000352321	639.001	0.13239
	638.012	0.00189	638.012	0.12748
	636.986	-0.000168278	636.986	0.11896
	635.997	0.00121	635.997	0.11366
	635.007	0.00112	635.007	0.10914
	634.017	0.00070301	634.017	0.10543
	632.99	0.000285228	632.99	0.10328
	632	-0.00103	632	0.10125
	631.009	0.000984004	631.009	0.10083
	630.018	0.000503515	630.018	0.09856
	628.99	-0.000192756	628.99	0.0981
	627.998	0.000933207	627.998	0.10037
	627.006	0.000240236	627.006	0.09989
	626.014	-0.000478368	626.014	0.10068
	624.985	-0.00191	624.985	0.10129
	623.992	0.00103	623.992	0.10439
	622.999	-0.000383202	622.999	0.10513
	622.006	-0.000418064	622.006	0.10481
	621.012	-0.000486642	621.012	0.10516
	620.018	-0.000679648	620.018	0.10684
	618.987	-0.000231307	618.987	0.10615
	617.993	0.00017751	617.993	0.10815
	616.998	-0.000418116	616.998	0.10721
	616.003	0.000478299	616.003	0.10707
	615.008	0.000181058	615.008	0.10706
	614.013	0.00105	614.013	0.1075
	613.017	0.000756036	613.017	0.10409
	611.984	-0.000353458	611.984	0.10349
	610.988	-0.000499054	610.988	0.10171
	609.991	-2.38e-06	609.991	0.10049
	608.994	-0.000207297	608.994	0.09739
	607.997	0.00146	607.997	0.0964
	607	-0.000735419	607	0.09361
	606.002	-6.83e-05	606.002	0.09118
	605.004	-0.000269596	605.004	0.08994
	604.006	0.000754973	604.006	0.08809
	603.008	-0.000111192	603.008	0.08478
	602.009	0.000867269	602.009	0.08309
	601.01	0.000128879	601.01	0.08093
	600.011	0.00104	600.011	0.07933
	599.011	0.000339524	599.011	0.07603
	598.011	-0.000524288	598.011	0.07471
	597.011	0.000361078	597.011	0.07393
	596.011	0.00109	596.011	0.07281
	595.011	5.25e-05	595.011	0.06935
	594.01	1.89e-05	594.01	0.07076
	593.009	-0.000430167	593.009	0.0691
	592.007	-0.000392668	592.007	0.06934
	591.006	0.00165	591.006	0.0684
	590.004	0.000394941	590.004	0.06935
	589.002	0.00128	589.002	0.07005
	587.999	-0.000424271	587.999	0.0684
	586.997	-9.07e-05	586.997	0.06841
	585.994	2.58e-05	585.994	0.069
	584.991	0.00108	584.991	0.06971
	583.987	-0.000268562	583.987	0.06853
	582.984	0.000253627	582.984	0.06795
	582.017	-0.00116	582.017	0.06721
	581.013	-0.000235602	581.013	0.06693
	580.008	-0.000110778	580.008	0.06514
	579.004	0.000446685	579.004	0.06621
	577.999	0.000279322	577.999	0.06446
	576.994	-0.000164241	576.994	0.06356
	575.988	3.03e-05	575.988	0.06276
	574.982	-8.18e-05	574.982	0.06121
	574.014	0.000328824	574.014	0.06042
	573.008	0.000152107	573.008	0.0592
	572.001	-0.000316004	572.001	0.0574
	570.995	-0.000461405	570.995	0.05648
	569.988	0.000220423	569.988	0.0556
	569.018	4.49e-05	569.018	0.05284
	568.01	-0.00128	568.01	0.05215
	567.003	0.00112	567.003	0.05117
	565.995	2.66e-05	565.995	0.04838
	564.987	0.0013	564.987	0.04893
	564.015	-0.000218992	564.015	0.04472
	563.007	-0.00051074	563.007	0.0431
	561.998	-0.000326869	561.998	0.04187
	560.989	-0.000180905	560.989	0.04092
	560.017	-0.000602208	560.017	0.03922
	559.007	-0.000223235	559.007	0.03941
	557.997	-0.000577598	557.997	0.03682
	556.987	0.000222961	556.987	0.03621
	556.014	0.000986884	556.014	0.03626
	555.004	0.00017303	555.004	0.03476
	553.993	5.84e-05	553.993	0.03314
	552.982	0.000492682	552.982	0.03349
	552.008	-3.33e-05	552.008	0.03311
	550.996	0.000176008	550.996	0.03272
	549.984	0.000253575	549.984	0.03238
	549.01	-0.00020947	549.01	0.03286
	547.997	8.3e-05	547.997	0.03235
	546.985	-0.000117455	546.985	0.03251
	546.01	-0.000421219	546.01	0.0323
	544.997	0.00049758	544.997	0.03263
	543.983	0.000352658	543.983	0.03298
	543.007	0.00022019	543.007	0.03296
	541.994	5.72e-05	541.994	0.0325
	541.017	0.000273649	541.017	0.03299
	540.003	-0.000110105	540.003	0.0324
	538.989	-0.000586749	538.989	0.03274
	538.012	-7.98e-05	538.012	0.03223
	536.997	0.000333902	536.997	0.03279
	535.982	0.000374628	535.982	0.0325
	535.004	-0.000105136	535.004	0.03195
	533.988	0.000107518	533.988	0.03192
	533.01	-0.00020502	533.01	0.03184
	531.994	-0.000461922	531.994	0.03099
	531.016	0.000194499	531.016	0.03089
	529.999	6.84e-05	529.999	0.03042
	528.982	-4.15e-05	528.982	0.03069
	528.003	-0.000210454	528.003	0.02995
	526.986	-0.000376167	526.986	0.02935
	526.006	-1.74e-05	526.006	0.0295
	524.988	0.000229695	524.988	0.02944
	524.008	-0.000103014	524.008	0.0289
	522.99	0.000386442	522.99	0.0284
	522.01	0.000235911	522.01	0.02904
	520.991	0.000212809	520.991	0.02892
	520.01	-0.000452975	520.01	0.02853
	518.991	-7.38e-05	518.991	0.02862
	518.01	-0.000143126	518.01	0.02939
	516.99	0.000195276	516.99	0.03048
	516.008	0.000266707	516.008	0.03093
	514.988	0.000367995	514.988	0.03114
	514.006	0.000288025	514.006	0.03323
	512.986	-0.000199431	512.986	0.03385
	512.003	-0.000560794	512.003	0.03562
	510.982	0.000389163	510.982	0.03748
	509.999	-0.000160308	509.999	0.03856
	509.016	-0.000312745	509.016	0.04191
	507.994	0.000513078	507.994	0.04444
	507.01	-0.00132	507.01	0.04691
	505.988	-0.000390133	505.988	0.05012
	505.004	2.85e-06	505.004	0.05432
	503.982	-0.000276167	503.982	0.05875
	502.997	0.00106	502.997	0.06337
	502.013	0.000986728	502.013	0.06758
	500.99	0.000840943	500.99	0.07395
	500.004	0.000574246	500.004	0.07855
	499.019	-0.000304105	499.019	0.08472
	497.995	-0.000406271	497.995	0.09168
	497.009	-4.04e-05	497.009	0.09739
	495.985	-0.000252418	495.985	0.10543
	494.999	-0.000175109	494.999	0.11361
	494.013	-0.000639017	494.013	0.12236
	492.988	-0.000413978	492.988	0.13238
	492.001	9.93e-05	492.001	0.14073
	491.014	-9.45e-05	491.014	0.15009
	489.988	0.00035499	489.988	0.1633
	489.001	-5.09e-05	489.001	0.17534
	488.013	-0.000197155	488.013	0.18511
	486.987	-0.000342699	486.987	0.19612
	485.999	0.000160212	485.999	0.2121
	485.011	-0.000124597	485.011	0.22621
	483.984	0.000162154	483.984	0.23971
	482.996	0.000111945	482.996	0.2539
	482.007	-0.0003547	482.007	0.27217
	481.018	-0.000501949	481.018	0.28855
	479.99	8.41e-06	479.99	0.30297
	479.001	0.000118393	479.001	0.32153
	478.011	-0.000262301	478.011	0.33966
	476.983	0.000245028	476.983	0.35706
	475.993	5.57e-05	475.993	0.37333
	475.003	0.000308593	475.003	0.39018
	474.012	-0.000743946	474.012	0.40438
	472.983	-0.000436684	472.983	0.42011
	471.992	0.000644547	471.992	0.43626
	471.001	-0.000304933	471.001	0.44717
	470.01	-0.000299915	470.01	0.45987
	469.019	7.17e-05	469.019	0.47312
	467.989	-7.23e-05	467.989	0.48226
	466.997	0.000493641	466.997	0.49278
	466.005	-0.000534061	466.005	0.50078
	465.013	0.000308878	465.013	0.50975
	463.982	-0.000110726	463.982	0.51692
	462.989	3.88e-05	462.989	0.52409
	461.997	0.000281783	461.997	0.53018
	461.004	-0.00053856	461.004	0.53631
	460.01	-0.000286981	460.01	0.54171
	459.017	-0.000556657	459.017	0.54441
	457.985	0.000402688	457.985	0.54743
	456.992	0.000255492	456.992	0.54754
	455.998	-0.000545644	455.998	0.54747
	455.003	-9.32e-06	455.003	0.54725
	454.009	0.000147005	454.009	0.54614
	453.015	0.000122691	453.015	0.54571
	451.982	-0.000246468	451.982	0.5441
	450.987	-0.000309951	450.987	0.54369
	449.992	-0.000191721	449.992	0.54358
	448.997	-0.000187581	448.997	0.54626
	448.001	0.000397713	448.001	0.55269
	447.006	-0.00030395	447.006	0.56062
	446.01	0.000291263	446.01	0.57061
	445.014	0.000255596	445.014	0.5872
	444.018	0.000362037	444.018	0.6001
	442.983	0.000157622	442.983	0.62361
	441.987	0.000283648	441.987	0.65188
	440.99	0.00016622	440.99	0.67759
	439.993	-0.000286618	439.993	0.71285
	438.996	-5.49e-05	438.996	0.73569
	437.999	0.00112	437.999	0.76987
	437.001	-0.000250297	437.001	0.79035
	436.004	0.000109019	436.004	0.80561
	435.006	-2.04e-05	435.006	0.82105
	434.008	0.00053065	434.008	0.83078
	433.01	-0.00012408	433.01	0.83088
	432.011	0.00014483	432.011	0.82703
	431.013	-0.000122682	431.013	0.81772
	430.014	-3.26e-05	430.014	0.80381
	429.015	0.000226458	429.015	0.7902
	428.016	-8.54e-05	428.016	0.76463
	427.017	-5.87e-05	427.017	0.7466
	426.018	-0.000566068	426.018	0.72519
	425.018	-9.88e-05	425.018	0.70795
	424.019	0.000346	424.019	0.69401
	423.019	0.000120878	423.019	0.67671
	422.019	5.17e-05	422.019	0.66332
	421.019	-0.00011466	421.019	0.65128
	420.018	0.000762337	420.018	0.64341
	419.018	0.000308204	419.018	0.6342
	418.017	3.12e-05	418.017	0.6287
	417.016	-4.26e-05	417.016	0.62439
	416.015	0.000238475	416.015	0.62084
	415.014	0.000193748	415.014	0.61637
	414.012	-0.000506759	414.012	0.61041
	413.011	-0.000803533	413.011	0.60637
	412.009	5.19e-05	412.009	0.59758
	411.007	-0.000833453	411.007	0.58851
	410.005	-5.48e-05	410.005	0.57905
	409.003	-0.00010731	409.003	0.56725
	408	-6.35e-05	408	0.55627
	406.998	-0.000231825	406.998	0.54097
	405.995	0.000127119	405.995	0.52493
	404.992	0.000256658	404.992	0.51123
	403.989	0.000509528	403.989	0.49926
	402.986	0.000773981	402.986	0.48386
	401.982	-0.000556606	401.982	0.46703
	401.017	-0.000346837	401.017	0.45211
	400.014	-7.12e-05	400.014	0.43774
	399.01	0.000144545	399.01	0.42923
	398.006	7.89e-05	398.006	0.419
	397.001	0.000374084	397.001	0.41119
	395.997	-0.000301415	395.997	0.4038
	394.992	0.000224852	394.992	0.3963
	393.988	-0.000795937	393.988	0.39265
	392.983	-0.000475524	392.983	0.3893
	392.017	1.04e-07	392.017	0.38638
	391.011	5.87e-05	391.011	0.3847
	390.006	-2.99e-05	390.006	0.38209
	389.001	1.64e-05	389.001	0.38077
	387.995	-0.00053706	387.995	0.37927
	386.989	0.000382219	386.989	0.37916
	385.983	-5.63e-05	385.983	0.3771
	385.016	0.000301832	385.016	0.37566
	384.009	-0.000386823	384.009	0.37447
	383.003	0.000282197	383.003	0.37406
	381.996	0.000118626	381.996	0.37114
	380.99	-0.000522065	380.99	0.36986
	379.983	-0.000694431	379.983	0.36818
	379.014	0.000245417	379.014	0.36594
	378.007	0.000340275	378.007	0.36305
	377	0.00026347	377	0.36022
	375.992	-0.000343785	375.992	0.35641
	374.985	-0.00104	374.985	0.35048
	374.016	-0.0013	374.016	0.34588
	373.008	-0.000175989	373.008	0.34147
	372	-0.000466267	372	0.33554
	370.991	0.000795609	370.991	0.33275
	369.983	0.000172461	369.983	0.32205
	369.013	-0.000276892	369.013	0.31916
	368.004	0.00022941	368.004	0.31353
	366.996	-0.00123	366.996	0.30602
	365.986	-0.00123	365.986	0.30057
	365.016	-0.00174	365.016	0.29506
	364.007	-0.00078033	364.007	0.2888
	362.997	-0.00092511	362.997	0.28196
	361.988	-0.000146179	361.988	0.27758
	361.017	-0.000103428	361.017	0.27134
	360.007	-0.000277978	360.007	0.27166
	358.997	-0.00277	358.997	0.26323
	357.987	-0.00119	357.987	0.2596
	357.015	-0.000384443	357.015	0.25472
	356.005	-0.00261	356.005	0.25093
	354.994	-0.000601846	354.994	0.24865
	353.983	-0.00221	353.983	0.2449
	353.011	0.00065795	353.011	0.24267
	352	-0.0012	352	0.23851
	350.989	-0.0018	350.989	0.23592
	350.017	-0.00171	350.017	0.23487
	349.005	-0.00289	349.005	0.23244
	347.994	-0.000573099	347.994	0.22998
	346.982	-0.000807822	346.982	0.23417
	346.009	-0.00331	346.009	0.23275
	344.997	-0.00146	344.997	0.23489
	343.985	-0.00298	343.985	0.23756
	343.011	-0.000679079	343.011	0.2386
	341.999	-0.00242	341.999	0.23817
	340.986	-0.00302	340.986	0.23991
	340.013	-9.14e-05	340.013	0.24536
	339	6e-05	339	0.24537
	337.987	-0.00223	337.987	0.2489
	337.013	-0.000244088	337.013	0.25166
	335.999	-0.00203	335.999	0.25143
	334.986	-0.000223183	334.986	0.25386
	334.011	-0.00143	334.011	0.25331
	332.998	-0.00149	332.998	0.25606
	331.984	0.00392	331.984	0.25832
	331.009	-0.00368	331.009	0.24799
	329.995	0.00166	329.995	0.2509
	328.981	-0.00188	328.981	0.24079
	328.005	-0.00356	328.005	0.2429
	326.991	0.000845118	326.991	0.26217
	326.015	0.0367	326.015	0.25298
	325.001	0.01507	325.001	0.23997
	323.986	0.01139	323.986	0.21874
	323.01	0.02946	323.01	0.32035
	321.995	-0.01343	321.995	0.16149
	321.018	-0.13855	321.018	0.19337
	320.003	0.07103	320.003	0.31408
	318.988	10	318.988	10
	318.011	-0.91584	318.011	0.02089
	316.995	0.27405	316.995	10
	316.018	0.34949	316.018	-0.02175
	315.002	-0.10516	315.002	-0.53664
	313.986	10	313.986	0.09947
	313.009	10	313.009	10
	311.993	10	311.993	10
	311.015	-0.08573	311.015	-0.37075
	309.999	10	309.999	0.17026
	308.982	-1.2065	308.982	10
	308.004	-0.39385	308.004	0.65429
	306.987	10	306.987	10
	306.009	-0.29509	306.009	10
	304.992	0.7123	304.992	10
	304.013	0.03027	304.013	-0.23523
	302.996	10	302.996	10
	302.017	10	302.017	10
	301	10	301	10
	299.982	0.10576	299.982	0.47248
	299.003	-0.22435	299.003	10
	297.985	10	297.985	10
	297.006	10	297.006	10
	295.987	0.77771	295.987	0.08068
	295.008	10	295.008	10
	293.99	0.22933	293.99	0.09847
	293.01	10	293.01	0.66654
	291.991	-0.65762	291.991	10
	291.012	10	291.012	10
	289.992	-0.51343	289.992	-0.70224
	289.013	0.16753	289.013	10
	287.993	10	287.993	10
	287.013	-0.23004	287.013	10
	285.994	-0.22396	285.994	0.01322
	285.013	-0.19601	285.013	0.28825
	283.993	10	283.993	10
	283.013	10	283.013	-0.21581
	281.993	-0.51964	281.993	-1.24044
	281.012	10	281.012	0.36298
	279.992	-0.02462	279.992	-0.20223
	279.011	0.70946	279.011	10
	277.99	10	277.99	10
	277.009	-0.55613	277.009	0.48489
	275.988	-0.65693	275.988	10
	275.007	-0.41125	275.007	0.08094
	273.986	1.18774	273.986	0.08268
	273.004	10	273.004	10
	271.983	0.42923	271.983	0.83237
	271.001	-1.01871	271.001	10
	270.019	-0.000339543	270.019	-1.29368
	268.998	10	268.998	10
	268.016	-0.14033	268.016	10
	266.994	10	266.994	10
	266.012	10	266.012	-0.49402
	264.99	0.68591	264.99	-0.0621
	264.007	10	264.007	10
	262.985	0.02784	262.985	10
	262.002	10	262.002	3.32439
	261.019	0.59662	261.019	1.44167
	259.997	10	259.997	10
	259.014	10	259.014	10
	257.991	0.38427	257.991	-0.26142
	257.008	0.34471	257.008	-0.19523
	255.985	10	255.985	-0.03054
	255.002	10	255.002	-0.21573
	254.018	-0.14026	254.018	-0.22688
	252.995	10	252.995	10
	252.011	10	252.011	0.30459
	250.988	10	250.988	0.07613
	250.004	10	250.004	-0.51427
	248.98	10	248.98	10
	247.996	-0.38473	247.996	10
	247.012	10	247.012	0.31894
	245.988	10	245.988	10
	245.004	10	245.004	10
	244.019	-0.27882	244.019	10
	242.995	10	242.995	10
	242.01	0.42072	242.01	0.26021
	240.986	0.92272	240.986	10
	240.001	0.21823	240.001	10
	239.016	-0.50725	239.016	-0.11436
	237.991	10	237.991	10
	237.006	-1.00054	237.006	10
	235.981	-0.36161	235.981	-0.71377
	234.996	0.83489	234.996	10
	234.011	10	234.011	0.57556
	232.986	0.45761	232.986	0.12367
	232	10	232	10
	231.014	10	231.014	0.66331
	229.989	10	229.989	-0.26319
	229.003	0.03668	229.003	0.0382
	228.017	-0.22733	228.017	-0.21578
	226.991	0.16082	226.991	0.26921
	226.005	0.2254	226.005	0.34434
	225.019	0.12189	225.019	0.081
	223.993	-0.20432	223.993	10
	223.006	-0.56816	223.006	-0.37454
	221.98	-0.4263	221.98	-0.25714
	220.994	0.10754	220.994	-0.21557
	220.007	-0.12616	220.007	0.33213
	218.981	0.20494	218.981	-0.03071
	217.994	-0.31586	217.994	0.17577
	217.007	-0.05191	217.007	-0.06655
	215.98	-0.12131	215.98	-0.02843
	214.993	-0.22897	214.993	0.04359
	214.006	0.15174	214.006	0.40241
	213.019	0.02693	213.019	0.3037
	211.992	0.10654	211.992	0.18515
	211.004	0.0872	211.004	0.30062
	210.017	0.13611	210.017	0.45369
	208.99	0.41957	208.99	-0.08178
	208.002	-0.09407	208.002	10
	207.014	0.09201	207.014	0.14092
	205.987	0.11301	205.987	10
	204.999	0.40921	204.999	0.6497
	204.011	0.27609	204.011	0.18757
	202.983	-0.28366	202.983	0.13558
	201.995	0.08689	201.995	0.17105
	201.007	0.1027	201.007	1.00839
	200.019	-0.01246	200.019	0.43216
	--	--	--	--
	80%丙酮
	80%丙酮
	采集时间:2023/7/6 17:34:16
	操作员姓名 :
	Scan 软件版本:5.0.0.999	--
	参数清单:	--
	仪器 Cary 60	--
	仪器版本 2.00	--
	开始 (nm) 800.0	--
	停止 (nm) 200.0	--
	X 模式 纳米	--
	Y模式 Abs	--
	UV-VIS 扫描速度 (nm/min) 4800.000	--
	UV-Vis 数据间隔 (nm) 1.00	--
	UV-VIS 平均时间 (sec) 0.0125	--
	光束模式 双光路	--
	基线矫正 开	--
	基线类型 基线矫正	--
	基线文件名称	--
	基线标准参考物文件名称	--
	循环模式 关
	方法日志:
	方法名称:
	日期/时间标记:2023/7/6 17:31:17
	方法修改:
	Common Interval nm 更改：2023/7/6 17:32:10	旧: 5.00
	Baseline Correction 更改：2023/7/6 17:32:10	旧:0
	最终方法修改
	<当前波长>	212
	--	--
	tk1
	tk1
	采集时间:2023/7/6 17:35:40
	操作员姓名 :
	Scan 软件版本:5.0.0.999
	参数清单:
	仪器 Cary 60	--
	仪器版本 2.00	--
	开始 (nm) 800.0	--
	停止 (nm) 200.0	--
	X 模式 纳米	--
	Y模式 Abs	--
	UV-VIS 扫描速度 (nm/min) 4800.000	--
	UV-Vis 数据间隔 (nm) 1.00	--
	UV-VIS 平均时间 (sec) 0.0125	--
	光束模式 双光路	--
	基线矫正 开	--
	基线类型 基线矫正	--
	基线文件名称	--
	基线标准参考物文件名称	--
	循环模式 关	--
	方法日志:	--
	方法名称:
	日期/时间标记:2023/7/6 17:31:17
	方法修改:
	Common Interval nm 更改：2023/7/6 17:32:10	旧: 5.00
	Baseline Correction 更改：2023/7/6 17:32:10	旧:0
	最终方法修改
	<当前波长>	264
	--	--
	tk2
	tk2
	采集时间:2023/7/6 17:38:16
	操作员姓名 :
	Scan 软件版本:5.0.0.999
	参数清单:
	仪器 Cary 60
	仪器版本 2.00
	开始 (nm) 800.0	--
	停止 (nm) 200.0	--
	X 模式 纳米	--
	Y模式 Abs	--
	UV-VIS 扫描速度 (nm/min) 4800.000	--
	UV-Vis 数据间隔 (nm) 1.00	--
	UV-VIS 平均时间 (sec) 0.0125	--
	光束模式 双光路	--
	基线矫正 开	--
	基线类型 基线矫正	--
	基线文件名称	--
	基线标准参考物文件名称	--
	循环模式 关	--
	方法日志:	--
	方法名称:	--
	日期/时间标记:2023/7/6 17:31:17	--
	方法修改:
	Common Interval nm 更改：2023/7/6 17:32:10	旧: 5.00
	Baseline Correction 更改：2023/7/6 17:32:10	旧:0
	最终方法修改
	<当前波长>	229
	--	--
	tk3
	tk3
	采集时间:2023/7/6 17:40:04
	操作员姓名 :
	Scan 软件版本:5.0.0.999
	参数清单:
	仪器 Cary 60
	仪器版本 2.00
	开始 (nm) 800.0
	停止 (nm) 200.0
	X 模式 纳米
	Y模式 Abs
	UV-VIS 扫描速度 (nm/min) 4800.000
	UV-Vis 数据间隔 (nm) 1.00
	UV-VIS 平均时间 (sec) 0.0125
	光束模式 双光路
	基线矫正 开
	基线类型 基线矫正
	基线文件名称
	基线标准参考物文件名称
	循环模式 关
	方法日志:
	方法名称:
	日期/时间标记:2023/7/6 17:31:17
	方法修改:
	Common Interval nm 更改：2023/7/6 17:32:10	旧: 5.00
	Baseline Correction 更改：2023/7/6 17:32:10	旧:0
	最终方法修改
	<当前波长>	277
	--	--
	tk4
	tk4
	采集时间:2023/7/6 17:42:00
	操作员姓名 :
	Scan 软件版本:5.0.0.999
	参数清单:
	仪器 Cary 60
	仪器版本 2.00
	开始 (nm) 800.0
	停止 (nm) 200.0
	X 模式 纳米
	Y模式 Abs
	UV-VIS 扫描速度 (nm/min) 4800.000
	UV-Vis 数据间隔 (nm) 1.00
	UV-VIS 平均时间 (sec) 0.0125
	光束模式 双光路
	基线矫正 开
	基线类型 基线矫正
	基线文件名称
	基线标准参考物文件名称
	循环模式 关
	方法日志:
	方法名称:
	日期/时间标记:2023/7/6 17:31:17
	方法修改:
	Common Interval nm 更改：2023/7/6 17:32:10	旧: 5.00
	Baseline Correction 更改：2023/7/6 17:32:10	旧:0
	最终方法修改
	<当前波长>	272
	--	--
	tk4
	tk4
	采集时间:2023/7/6 17:42:23
	操作员姓名 :
	Scan 软件版本:5.0.0.999
	参数清单:
	仪器 Cary 60
	仪器版本 2.00
	开始 (nm) 800.0
	停止 (nm) 200.0
	X 模式 纳米
	Y模式 Abs
	UV-VIS 扫描速度 (nm/min) 4800.000
	UV-Vis 数据间隔 (nm) 1.00
	UV-VIS 平均时间 (sec) 0.0125
	光束模式 双光路
	基线矫正 开
	基线类型 基线矫正
	基线文件名称
	基线标准参考物文件名称
	循环模式 关
	方法日志:
	方法名称:
	日期/时间标记:2023/7/6 17:31:17
	方法修改:
	Common Interval nm 更改：2023/7/6 17:32:10	旧: 5.00
	Baseline Correction 更改：2023/7/6 17:32:10	旧:0
	最终方法修改
	<当前波长>	264

## Sheet: Figure S6
Figure S6g
		mean value	s.d.
	Tk	-8.11	1.23527
	Tk-CdTe 2:1	24.2333	3.57957
	Tk-CdTe 1:1	26.3	3.11929
	Tk-CdTe 1:2	27.8333	3.28075

## Sheet: Figure S7
Figure S7		mean value	s.d.
	Tk-CdTe 2:1	92.4167	4.79487
	Tk-CdTe 1:1	86.4	2.30362
	Tk-CdTe 1:2	76.8333	2.29492

## Sheet: Figure S9
Figure S9a	buffer d		CdTe		CdTe+		Tk	Tk-CdTe 2:1	Tk-CdTe 1:1	Tk-CdTe 1:2			Figure S9b	buffer d		pdadmac		tk		tk-pdadmac
	Wavelength	abs	Wavelength	abs	Wavelength	abs	abs	abs	abs	abs				Wavelength	abs	Wavelength	abs	Wavelength	abs	Wavelength	abs
	800.011	-0.000228823	340	1	340	0.98963	0.66738	0.90764	0.92958	0.9552				800.011	-0.000228823	800.011	0.00106	800.011	0.42415	800.011	0.48364
	799.006	-0.000314349	340.5	0.98003	341	1	0.66738	0.92038	0.9497	0.9552				799.006	-0.000314349	799.006	0.0017	799.006	0.42552	799.006	0.48198
	798.001	0.000684472	341	0.97204	342	0.98272	0.67056	0.93312	0.96177	0.95878				798.001	0.000684472	798.001	-0.000392875	798.001	0.42478	798.001	0.48436
	796.995	-0.000955022	341.5	0.97736	343	0.97005	0.65569	0.91401	0.94366	0.94624				796.995	-0.000955022	796.995	0.000707729	796.995	0.42403	796.995	0.48831
	795.989	-0.000115333	342	0.96538	344	0.96198	0.65356	0.90446	0.93561	0.96774				795.989	-0.000115333	795.989	-0.00147	795.989	0.42658	795.989	0.48391
	795.017	0.000593505	342.5	0.96937	345	0.94816	0.67269	0.8949	0.94165	0.93728				795.017	0.000593505	795.017	0.00142	795.017	0.42729	795.017	0.48592
	794.01	-0.000816194	343	0.95872	346	0.93894	0.66631	0.88854	0.91348	0.93907				794.01	-0.000816194	794.01	0.000496155	794.01	0.43043	794.01	0.4878
	793.002	0.000386339	343.5	0.94541	347	0.92742	0.64187	0.84713	0.90141	0.90681				793.002	0.000386339	793.002	-0.00105	793.002	0.4291	793.002	0.48881
	791.995	0.00125	344	0.9534	348	0.92396	0.661	0.90446	0.93763	0.9319				791.995	0.00125	791.995	0.00108	791.995	0.43461	791.995	0.48904
	790.987	0.000647373	344.5	0.94008	349	0.91359	0.63762	0.8758	0.90744	0.90681				790.987	0.000647373	790.987	0.00161	790.987	0.43055	790.987	0.49097
	790.013	-0.000858772	345	0.92011	350	0.91129	0.62806	0.90127	0.90543	0.91398				790.013	-0.000858772	790.013	0.000102546	790.013	0.434	790.013	0.49248
	789.004	0.000779971	345.5	0.93475	351	0.90092	0.62274	0.85669	0.88934	0.91935				789.004	0.000779971	789.004	0.000827871	789.004	0.43653	789.004	0.49414
	787.994	4.45241e-06	346	0.92676	352	0.89401	0.62487	0.85032	0.8994	0.89247				787.994	4.45241e-06	787.994	-0.000139865	787.994	0.43322	787.994	0.49125
	786.985	0.000427743	346.5	0.92011	353	0.87327	0.63124	0.85987	0.88129	0.90323				786.985	0.000427743	786.985	0.00158	786.985	0.43717	786.985	0.49465
	786.009	-0.000895456	347	0.92011	354	0.86175	0.61424	0.83439	0.87324	0.87634				786.009	-0.000895456	786.009	-0.000927435	786.009	0.44144	786.009	0.49229
	784.999	-0.000448476	347.5	0.91345	355	0.85369	0.61318	0.82803	0.85714	0.87993				784.999	-0.000448476	784.999	0.000133463	784.999	0.43547	784.999	0.49824
	783.988	-0.00128	348	0.88948	356	0.85714	0.61105	0.85032	0.87324	0.88351				783.988	-0.00128	783.988	-0.000218319	783.988	0.44103	783.988	0.49766
	783.011	-0.000691485	348.5	0.90146	357	0.84332	0.60149	0.82803	0.87123	0.86022				783.011	-0.000691485	783.011	0.00158	783.011	0.44049	783.011	0.49967
	781.999	0.000861303	349	0.89081	358	0.83871	0.60043	0.82484	0.87123	0.87455				781.999	0.000861303	781.999	0.000880549	781.999	0.4451	781.999	0.50243
	780.987	-0.000767307	349.5	0.87883	359	0.83756	0.59936	0.8121	0.85111	0.84229				780.987	-0.000767307	780.987	-0.000168795	780.987	0.44494	780.987	0.49903
	780.01	-0.00019229	350	0.88149	360	0.83871	0.59617	0.83121	0.85714	0.85484				780.01	-0.00019229	780.01	-0.00122	780.01	0.44643	780.01	0.50448
	778.997	-0.00086988	350.5	0.88549	361	0.82719	0.59617	0.80573	0.82897	0.83333				778.997	-0.00086988	778.997	-0.000937612	778.997	0.44588	778.997	0.50788
	777.983	-0.000781777	351	0.86818	362	0.81912	0.59192	0.80892	0.83099	0.84229				777.983	-0.000781777	777.983	0.000552343	777.983	0.44849	777.983	0.50706
	777.005	-0.000567929	351.5	0.8735	363	0.80991	0.58661	0.79299	0.83099	0.85125				777.005	-0.000567929	777.005	1.0924e-05	777.005	0.44784	777.005	0.50847
	775.991	0.000750591	352	0.86152	364	0.80645	0.59192	0.80255	0.82294	0.83513				775.991	0.000750591	775.991	0.000645143	775.991	0.44933	775.991	0.50935
	775.011	0.000378462	352.5	0.86019	365	0.79493	0.59086	0.77389	0.84306	0.85842				775.011	0.000378462	775.011	-0.000188668	775.011	0.449	775.011	0.51265
	773.996	-0.00139	353	0.85619	366	0.78687	0.58448	0.82803	0.85111	0.84946				773.996	-0.00139	773.996	0.000140635	773.996	0.44996	773.996	0.51389
	773.016	0.000286316	353.5	0.85619	367	0.78456	0.59936	0.7707	0.8169	0.82258				773.016	0.000286316	773.016	3.10632e-07	773.016	0.45419	773.016	0.51156
	772	5.30954e-05	354	0.83755	368	0.78687	0.59724	0.77389	0.81489	0.85305				772	5.30954e-05	772	0.000959461	772	0.45631	772	0.5169
	770.984	-0.00124	354.5	0.84421	369	0.76959	0.59617	0.78025	0.82495	0.85484				770.984	-0.00124	770.984	-0.000662796	770.984	0.45801	770.984	0.51619
	770.003	-0.00155	355	0.84687	370	0.76498	0.60255	0.82166	0.80282	0.84229				770.003	-0.00155	770.003	-0.000107155	770.003	0.45889	770.003	0.51979
	768.986	-0.000254798	355.5	0.82024	371	0.74885	0.60043	0.78662	0.83099	0.8172				768.986	-0.000254798	768.986	0.000385587	768.986	0.45893	768.986	0.51794
	768.004	0.000470266	356	0.83755	372	0.74654	0.60149	0.79299	0.80684	0.81004				768.004	0.000470266	768.004	0.000897306	768.004	0.46297	768.004	0.52239
	766.987	0.000155188	356.5	0.8229	373	0.73041	0.58448	0.76115	0.77264	0.78674				766.987	0.000155188	766.987	0.000341285	766.987	0.46353	766.987	0.52088
	766.004	-0.00083614	357	0.82024	374	0.73387	0.59192	0.74841	0.79477	0.77778				766.004	-0.00083614	766.004	-0.000582096	766.004	0.46329	766.004	0.52231
	764.985	-1.6567e-06	357.5	0.8229	375	0.73502	0.60043	0.75159	0.78471	0.7957				764.985	-1.6567e-06	764.985	0.000510979	764.985	0.46479	764.985	0.52449
	764.002	-0.00045913	358	0.8229	376	0.72696	0.60468	0.7707	0.80684	0.83154				764.002	-0.00045913	764.002	0.000323592	764.002	0.4671	764.002	0.52627
	762.983	0.00194	358.5	0.81491	377	0.69355	0.61849	0.74522	0.82495	0.81004				762.983	0.00194	762.983	0.0014	762.983	0.47034	762.983	0.52716
	761.998	-0.000859857	359	0.80559	378	0.71313	0.60893	0.78344	0.82093	0.81004				761.998	-0.000859857	761.998	0.000855312	761.998	0.46903	761.998	0.53005
	761.014	0.000160212	359.5	0.80692	379	0.69931	0.62168	0.78344	0.833	0.84946				761.014	0.000160212	761.014	0.00208	761.014	0.47183	761.014	0.53295
	759.993	-0.00114	360	0.80692	380	0.68664	0.62487	0.78662	0.8169	0.819				759.993	-0.00114	759.993	1.18042e-05	759.993	0.47173	759.993	0.53283
	759.008	-2.93537e-05	360.5	0.79893	381	0.6659	0.60786	0.74841	0.81087	0.83154				759.008	-2.93537e-05	759.008	0.000988311	759.008	0.47487	759.008	0.53228
	757.987	-0.000869519	361	0.7763	382	0.6682	0.60786	0.76433	0.8169	0.8172				757.987	-0.000869519	757.987	-0.000437563	757.987	0.47575	757.987	0.53609
	757.001	-0.00124	361.5	0.78961	383	0.65207	0.63337	0.77707	0.82897	0.8172				757.001	-0.00124	757.001	0.00133	757.001	0.4766	757.001	0.53496
	756.015	0.00093217	362	0.77097	384	0.66014	0.62806	0.81529	0.833	0.82258				756.015	0.00093217	756.015	-0.000414133	756.015	0.47833	756.015	0.53596
	754.992	0.000208251	362.5	0.7723	385	0.63825	0.62062	0.78025	0.80885	0.819				754.992	0.000208251	754.992	0.00145	754.992	0.48048	754.992	0.54137
	754.005	-0.000462853	363	0.78961	386	0.62442	0.62699	0.76752	0.78873	0.80108				754.005	-0.000462853	754.005	0.000390121	754.005	0.48171	754.005	0.54227
	753.018	-0.000280151	363.5	0.79627	387	0.6106	0.62593	0.76433	0.81087	0.81004				753.018	-0.000280151	753.018	0.000657146	753.018	0.48399	753.018	0.54163
	751.994	0.000262718	364	0.76698	388	0.59447	0.6238	0.73567	0.79074	0.80824				751.994	0.000262718	751.994	0.00113	751.994	0.48693	751.994	0.54708
	751.006	0.00163	364.5	0.7723	389	0.58986	0.61318	0.73567	0.77867	0.78315				751.006	0.00163	751.006	0.000570124	751.006	0.48899	751.006	0.54704
	750.017	-9.41112e-05	365	0.747	390	0.56452	0.60786	0.72293	0.78672	0.78315				750.017	-9.41112e-05	750.017	0.00154	750.017	0.48873	750.017	0.54928
	748.993	-0.000559656	365.5	0.77364	391	0.5576	0.61955	0.75159	0.79074	0.78674				748.993	-0.000559656	748.993	0.000974119	748.993	0.49052	748.993	0.55022
	748.004	2.0994e-05	366	0.75899	392	0.55069	0.62168	0.74841	0.78471	0.78853				748.004	2.0994e-05	748.004	0.000991035	748.004	0.49273	748.004	0.55232
	747.014	0.000477522	366.5	0.74434	393	0.53226	0.60893	0.73885	0.76861	0.78495				747.014	0.000477522	747.014	0.000198902	747.014	0.49659	747.014	0.55399
	745.989	0.000571472	367	0.74168	394	0.51728	0.61318	0.73567	0.76861	0.77778				745.989	0.000571472	745.989	0.000403283	745.989	0.4972	745.989	0.55618
	744.998	7.5982e-05	367.5	0.75632	395	0.50576	0.61637	0.7293	0.77062	0.77419				744.998	7.5982e-05	744.998	0.000491179	744.998	0.49976	744.998	0.55739
	744.007	0.0001157	368	0.76165	396	0.49309	0.60999	0.71975	0.76459	0.76523				744.007	0.0001157	744.007	-0.000119525	744.007	0.5017	744.007	0.55774
	743.016	0.000510772	368.5	0.74967	397	0.47811	0.6068	0.72293	0.75855	0.75806				743.016	0.000510772	743.016	-0.00012998	743.016	0.50165	743.016	0.56001
	741.989	-0.00106	369	0.73236	398	0.46659	0.60999	0.72611	0.75453	0.75448				741.989	-0.00106	741.989	-0.000770976	741.989	0.50372	741.989	0.56302
	740.997	0.000252151	369.5	0.73369	399	0.45507	0.60786	0.71019	0.75252	0.75986				740.997	0.000252151	740.997	0.000236714	740.997	0.506	740.997	0.56633
	740.005	9.39762e-05	370	0.74434	400	0.44355	0.61424	0.71019	0.74849	0.75269				740.005	9.39762e-05	740.005	-0.000633072	740.005	0.5083	740.005	0.56576
	739.013	-0.000637207	370.5	0.71638	401	0.42742	0.61318	0.71656	0.74245	0.74194				739.013	-0.000637207	739.013	-0.000686367	739.013	0.51109	739.013	0.5683
	737.984	0.000365405	371	0.71505	402	0.42051	0.62168	0.71656	0.74447	0.75269				737.984	0.000365405	737.984	-0.000365253	737.984	0.51366	737.984	0.56932
	736.991	-0.00144	371.5	0.71505	403	0.40207	0.62168	0.70382	0.74044	0.74373				736.991	-0.00144	736.991	-0.000386875	736.991	0.51511	736.991	0.57365
	735.997	-0.000358166	372	0.70839	404	0.39401	0.63124	0.70382	0.74044	0.74552				735.997	-0.000358166	735.997	-0.000128738	735.997	0.5155	735.997	0.57596
	735.003	-0.000851228	372.5	0.71904	405	0.38134	0.63656	0.70382	0.74044	0.74014				735.003	-0.000851228	735.003	-0.000543059	735.003	0.51964	735.003	0.57925
	734.009	0.000251426	373	0.72037	406	0.37212	0.64825	0.71019	0.74648	0.7491				734.009	0.000251426	734.009	0.00119	734.009	0.52278	734.009	0.58039
	733.014	-0.000252315	373.5	0.69241	407	0.36175	0.65994	0.71019	0.7505	0.75806				733.014	-0.000252315	733.014	-0.000263594	733.014	0.5245	733.014	0.58251
	731.984	-0.000967988	374	0.70306	408	0.34908	0.67163	0.71975	0.75654	0.76703				731.984	-0.000967988	731.984	0.000412559	731.984	0.52587	731.984	0.58599
	730.989	-0.000575581	374.5	0.68309	409	0.33871	0.68332	0.71975	0.7666	0.76882				730.989	-0.000575581	730.989	5.33025e-05	730.989	0.52906	730.989	0.58668
	729.993	-0.000156478	375	0.69241	410	0.33295	0.70032	0.73248	0.77465	0.77419				729.993	-0.000156478	729.993	0.000260439	729.993	0.53274	729.993	0.59177
	728.997	-0.000512654	375.5	0.69108	411	0.32028	0.7067	0.74204	0.77062	0.77778				728.997	-0.000512654	728.997	-6.65218e-05	728.997	0.53528	728.997	0.5944
	728	-0.000257541	376	0.68575	412	0.31336	0.71413	0.73885	0.7827	0.78136				728	-0.000257541	728	0.000909835	728	0.53879	728	0.59466
	727.004	0.000244147	376.5	0.69108	413	0.30415	0.72157	0.75478	0.78068	0.78853				727.004	0.000244147	727.004	0.000482264	727.004	0.54157	727.004	0.59934
	726.006	-0.000422512	377	0.67643	414	0.29608	0.73433	0.75478	0.78873	0.79032				726.006	-0.000422512	726.006	0.00030836	726.006	0.54267	726.006	0.60137
	725.009	-0.00118	377.5	0.68176	415	0.28917	0.74708	0.75796	0.79678	0.80287				725.009	-0.00118	725.009	-0.000499157	725.009	0.54797	725.009	0.60464
	724.011	0.000263081	378	0.67111	416	0.28111	0.75345	0.77707	0.8008	0.80824				724.011	0.000263081	724.011	0.000749009	724.011	0.55285	724.011	0.60839
	723.013	0.000198591	378.5	0.66578	417	0.2765	0.76196	0.78025	0.81087	0.8172				723.013	0.000198591	723.013	0.000559575	723.013	0.55588	723.013	0.61135
	722.015	0.000573883	379	0.66045	418	0.26728	0.77258	0.78344	0.81288	0.819				722.015	0.000573883	722.015	-0.000427271	722.015	0.55819	722.015	0.61441
	721.016	-0.000430581	379.5	0.65113	419	0.25691	0.77577	0.78344	0.81489	0.82258				721.016	-0.000430581	721.016	0.000128077	721.016	0.56188	721.016	0.61806
	720.017	-0.000824462	380	0.64847	420	0.25115	0.7864	0.78981	0.82495	0.82975				720.017	-0.000824462	720.017	-0.000258524	720.017	0.5655	720.017	0.61972
	719.017	0.000254301	380.5	0.65779	421	0.24654	0.78959	0.79618	0.82696	0.82437				719.017	0.000254301	719.017	0.00081869	719.017	0.56993	719.017	0.62478
	718.018	-0.000784258	381	0.64447	422	0.24194	0.79596	0.80573	0.82897	0.82796				718.018	-0.000784258	718.018	-0.000339284	718.018	0.5729	718.018	0.62903
	717.017	0.000235315	381.5	0.64714	423	0.23387	0.8034	0.80892	0.83501	0.83871				717.017	0.000235315	717.017	0.000668346	717.017	0.57852	717.017	0.63432
	716.017	8.1652e-05	382	0.62051	424	0.22926	0.81084	0.80255	0.83702	0.84229				716.017	8.1652e-05	716.017	-0.000161084	716.017	0.58191	716.017	0.63731
	715.016	-0.000165949	382.5	0.62317	425	0.2235	0.82253	0.82166	0.84507	0.84767				715.016	-0.000165949	715.016	0.000518313	715.016	0.58816	715.016	0.64265
	714.015	0.000651883	383	0.62716	426	0.21659	0.82572	0.81847	0.85111	0.85125				714.015	0.000651883	714.015	0.00126	714.015	0.5929	714.015	0.64576
	713.013	9.38468e-05	383.5	0.62583	427	0.21313	0.8406	0.82803	0.85915	0.85663				713.013	9.38468e-05	713.013	0.00101	713.013	0.59876	713.013	0.6493
	712.011	0.000205247	384	0.6245	428	0.20968	0.85335	0.84076	0.86922	0.87276				712.011	0.000205247	712.011	0.000474853	712.011	0.60353	712.011	0.65605
	711.009	-0.000320919	384.5	0.61784	429	0.20276	0.86397	0.84713	0.88129	0.87634				711.009	-0.000320919	711.009	0.00113	711.009	0.60841	711.009	0.66024
	710.007	0.00112	385	0.6032	430	0.19931	0.87779	0.85987	0.8833	0.88889				710.007	0.00112	710.007	0.00125	710.007	0.61655	710.007	0.66614
	709.004	0.000993889	385.5	0.58855	431	0.19355	0.88842	0.86624	0.89135	0.89785				709.004	0.000993889	709.004	0.000533967	709.004	0.62403	709.004	0.67255
	708.001	0.000604599	386	0.58855	432	0.18894	0.90648	0.8758	0.90342	0.91219				708.001	0.000604599	708.001	0.000980528	708.001	0.63062	708.001	0.68081
	706.997	-5.93784e-05	386.5	0.58589	433	0.18664	0.92136	0.90127	0.91751	0.92294				706.997	-5.93784e-05	706.997	0.000246737	706.997	0.63823	706.997	0.68918
	705.993	-0.000433943	387	0.57923	434	0.18203	0.93624	0.91083	0.92958	0.93907				705.993	-0.000433943	705.993	0.000891184	705.993	0.6474	705.993	0.6946
	704.989	0.0011	387.5	0.58056	435	0.17972	0.94899	0.92675	0.94567	0.94624				704.989	0.0011	704.989	0.000640451	704.989	0.65556	704.989	0.69946
	703.985	0.00106	388	0.56325	436	0.17627	0.95855	0.93312	0.95775	0.95699				703.985	0.00106	703.985	0.000927578	703.985	0.66617	703.985	0.71151
	703.016	6.23897e-05	388.5	0.56991	437	0.17051	0.96706	0.95223	0.95976	0.96595				703.016	6.23897e-05	703.016	0.000587258	703.016	0.67388	703.016	0.71922
	702.01	5.4105e-05	389	0.57124	438	0.1682	0.97768	0.95541	0.96781	0.97491				702.01	5.4105e-05	702.01	0.000301624	702.01	0.6835	702.01	0.73086
	701.005	-0.000547919	389.5	0.54328	439	0.1659	0.99044	0.96815	0.97787	0.98387				701.005	-0.000547919	701.005	0.000402688	701.005	0.69694	701.005	0.74562
	699.999	-0.000149233	390	0.54461	440	0.16244	0.99044	0.98089	0.98994	0.98746				699.999	-0.000149233	699.999	-8.86245e-05	699.999	0.70774	699.999	0.75477
	698.993	0.000432951	390.5	0.53662	441	0.15899	1	0.98408	0.98793	1				698.993	0.000432951	698.993	0.000574582	698.993	0.72525	698.993	0.76681
	697.986	0.000591664	391	0.52996	442	0.15553	0.99787	0.99363	0.99598	0.99821				697.986	0.000591664	697.986	0.000400122	697.986	0.73953	697.986	0.78271
	697.015	0.000845326	391.5	0.52597	443	0.15323	0.99787	0.99682	1	1				697.015	0.000845326	697.015	0.00112	697.015	0.75627	697.015	0.79844
	696.008	-0.00119	392	0.51398	444	0.14977	0.99256	0.98726	0.99799	0.99462				696.008	-0.00119	696.008	0.000110029	696.008	0.77258	696.008	0.81517
	695.001	0.000603355	392.5	0.50999	445	0.14747	0.98406	0.99045	0.99396	0.99283				695.001	0.000603355	695.001	0.000779945	695.001	0.79527	695.001	0.83159
	693.993	-0.000143799	393	0.51132	446	0.14516	0.97556	1	0.99195	0.98925				693.993	-0.000143799	693.993	0.00167	693.993	0.81968	693.993	0.85768
	692.985	2.39193e-05	393.5	0.49933	447	0.14171	0.96281	0.98726	0.98592	0.98208				692.985	2.39193e-05	692.985	9.43387e-05	692.985	0.84767	692.985	0.88242
	692.013	-0.00107	394	0.49534	448	0.1394	0.94474	0.98089	0.96579	0.97133				692.013	-0.00107	692.013	-0.0001586	692.013	0.86987	692.013	0.90317
	691.004	6.58848e-05	394.5	0.49134	449	0.14055	0.93411	0.97452	0.95976	0.95878				691.004	6.58848e-05	691.004	0.00094623	691.004	0.90699	691.004	0.9288
	689.995	-0.00156	395	0.48469	450	0.13479	0.9203	0.95541	0.94769	0.94624				689.995	-0.00156	689.995	-0.00156	689.995	0.93562	689.995	0.9489
	688.985	-0.000144213	395.5	0.47803	451	0.13364	0.90436	0.94904	0.93159	0.93907				688.985	-0.000144213	688.985	0.00127	688.985	0.97331	688.985	0.97791
	688.011	2.26508e-05	396	0.47403	452	0.13479	0.8916	0.94586	0.92958	0.92473				688.011	2.26508e-05	688.011	0.000428495	688.011	1.00867	688.011	1.01407
	687.001	-0.000313107	396.5	0.46738	453	0.13134	0.87779	0.93631	0.91549	0.91398				687.001	-0.000313107	687.001	0.000826937	687.001	1.04543	687.001	1.0391
	685.991	0.000132427	397	0.46338	454	0.13018	0.86823	0.92675	0.90744	0.90502				685.991	0.000132427	685.991	0.000433159	685.991	1.08266	685.991	1.06292
	685.016	-0.00111	397.5	0.45672	455	0.12788	0.85547	0.92038	0.8994	0.89606				685.016	-0.00111	685.016	-0.000376943	685.016	1.10485	685.016	1.08642
	684.005	-0.000366184	398	0.45007	456	0.12788	0.84485	0.91083	0.88934	0.8871				684.005	-0.000366184	684.005	-0.000682956	684.005	1.13132	684.005	1.10054
	682.994	-0.000116627	398.5	0.44607	457	0.12558	0.8406	0.90446	0.8833	0.8853				682.994	-0.000116627	682.994	0.000748101	682.994	1.14621	682.994	1.10709
	681.982	6.66097e-05	399	0.43808	458	0.12442	0.83422	0.89172	0.88129	0.87634				681.982	6.66097e-05	681.982	0.0012	681.982	1.14699	681.982	1.11679
	681.006	0.000159668	399.5	0.43276	459	0.12212	0.83103	0.8949	0.87324	0.87276				681.006	0.000159668	681.006	0.000855545	681.006	1.14876	681.006	1.10595
	679.994	-0.0015	400	0.42876	460	0.12097	0.82678	0.88854	0.87123	0.8638				679.994	-0.0015	679.994	0.000224878	679.994	1.13915	679.994	1.09328
	679.018	0.000212239	400.5	0.4221	461	0.11866	0.82359	0.88217	0.86519	0.8638				679.018	0.000212239	679.018	0.000979957	679.018	1.12455	679.018	1.08809
	678.005	0.000795323	401	0.41012	462	0.11751	0.82253	0.88217	0.8672	0.86022				678.005	0.000795323	678.005	0.0012	678.005	1.11194	678.005	1.07723
	676.991	0.000621527	401.5	0.41012	463	0.11982	0.82465	0.88217	0.86519	0.8638				676.991	0.000621527	676.991	0.00122	676.991	1.08887	676.991	1.05378
	676.014	-0.000405961	402	0.40613	464	0.11521	0.82465	0.88217	0.85714	0.86022				676.014	-0.000405961	676.014	0.000156716	676.014	1.06527	676.014	1.03971
	675	-0.00112	402.5	0.39414	465	0.11406	0.82572	0.87898	0.85915	0.85842				675	-0.00112	675	0.000786299	675	1.03285	675	1.02652
	673.986	5.93088e-05	403	0.39414	466	0.11406	0.82784	0.88217	0.86318	0.85663				673.986	5.93088e-05	673.986	0.00081384	673.986	1.01356	673.986	1.00316
	673.008	0.000413907	403.5	0.39015	467	0.11406	0.82997	0.88217	0.86318	0.86201				673.008	0.000413907	673.008	0.00102	673.008	1.001	673.008	0.98172
	671.993	-0.000431201	404	0.38482	468	0.11521	0.83316	0.88535	0.86922	0.86022				671.993	-0.000431201	671.993	-2.83183e-05	671.993	0.97531	671.993	0.96244
	671.014	-0.000860787	404.5	0.37816	469	0.1106	0.83422	0.88535	0.8672	0.8638				671.014	-0.000860787	671.014	-0.000268148	671.014	0.94786	671.014	0.94401
	669.998	-0.000803792	405	0.3715	470	0.1106	0.83634	0.88854	0.8672	0.8638				669.998	-0.000803792	669.998	-0.000491865	669.998	0.92765	669.998	0.92904
	668.983	-0.000305347	405.5	0.36751	471	0.11175	0.83741	0.89172	0.87123	0.86559				668.983	-0.000305347	668.983	-0.000720688	668.983	0.90048	668.983	0.90385
	668.003	-0.000139348	406	0.36085	472	0.10829	0.83953	0.8949	0.87123	0.86918				668.003	-0.000139348	668.003	0.000217289	668.003	0.88047	668.003	0.88419
	666.987	-0.000885949	406.5	0.35419	473	0.10829	0.83741	0.89172	0.87324	0.87097				666.987	-0.000885949	666.987	-0.000842495	666.987	0.85433	666.987	0.86783
	666.006	-0.000101513	407	0.34887	474	0.10829	0.84272	0.89172	0.87726	0.87097				666.006	-0.000101513	666.006	0.000374447	666.006	0.83579	666.006	0.84791
	664.989	-6.3623e-05	407.5	0.34487	475	0.10484	0.8406	0.90127	0.87324	0.87276				664.989	-6.3623e-05	664.989	0.000543713	664.989	0.8125	664.989	0.82497
	664.008	-0.000148301	408	0.34354	476	0.10484	0.84378	0.89809	0.87525	0.86918				664.008	-0.000148301	664.008	0.000237077	664.008	0.79118	664.008	0.80886
	662.99	-0.000409478	408.5	0.33688	477	0.10484	0.84166	0.89809	0.87726	0.87097				662.99	-0.000409478	662.99	-0.000416513	662.99	0.77319	662.99	0.79221
	662.009	0.000611883	409	0.33555	478	0.10253	0.83847	0.90127	0.87726	0.87455				662.009	0.000611883	662.009	0.000354653	662.009	0.75361	662.009	0.78149
	660.991	-0.00035739	409.5	0.33023	479	0.10138	0.83953	0.89809	0.87928	0.87455				660.991	-0.00035739	660.991	0.00112	660.991	0.74045	660.991	0.76564
	660.008	-0.000448941	410	0.32623	480	0.10253	0.83847	0.90446	0.87726	0.87097				660.008	-0.000448941	660.008	0.000151822	660.008	0.72993	660.008	0.75646
	658.99	0.000618157	410.5	0.32224	481	0.10138	0.84272	0.90446	0.87726	0.86918				658.99	0.000618157	658.99	0.00114	658.99	0.72118	658.99	0.75029
	658.007	-0.00105	411	0.31957	482	0.10253	0.84272	0.91083	0.87726	0.87455				658.007	-0.00105	658.007	8.34126e-05	658.007	0.71654	658.007	0.74541
	656.987	-0.00048747	411.5	0.31691	483	0.10138	0.84378	0.91083	0.8833	0.87814				656.987	-0.00048747	656.987	-0.000193584	656.987	0.7106	656.987	0.74454
	656.004	-0.000602363	412	0.30892	484	0.10138	0.84485	0.91401	0.88129	0.87814				656.004	-0.000602363	656.004	0.000385769	656.004	0.70976	656.004	0.73692
	654.984	0.000624585	412.5	0.3036	485	0.10023	0.84591	0.9172	0.88934	0.87993				654.984	0.000624585	654.984	0.000604495	654.984	0.70525	654.984	0.73768
	654	-0.000240569	413	0.30226	486	0.09908	0.84591	0.9172	0.8833	0.88172				654	-0.000240569	654	0.000749113	654	0.70544	654	0.74041
	653.016	-0.000179974	413.5	0.2996	487	0.09793	0.84485	0.9172	0.88934	0.88172				653.016	-0.000179974	653.016	0.000809769	653.016	0.70381	653.016	0.7377
	651.995	0.000288854	414	0.29427	488	0.09677	0.84591	0.92038	0.88934	0.88351				651.995	0.000288854	651.995	0.00134	651.995	0.70183	651.995	0.73061
	651.01	0.00101	414.5	0.29294	489	0.09908	0.84697	0.92994	0.89135	0.88351				651.01	0.00101	651.01	0.000349031	651.01	0.69977	651.01	0.72467
	649.988	0.000325534	415	0.28628	490	0.09793	0.84166	0.92038	0.88531	0.88351				649.988	0.000325534	649.988	0.00067742	649.988	0.69303	649.988	0.71886
	649.003	0.000455677	415.5	0.28628	491	0.09677	0.83953	0.92357	0.88934	0.88172				649.003	0.000455677	649.003	0.00123	649.003	0.68227	649.003	0.71043
	648.017	-0.000363494	416	0.27963	492	0.09677	0.83847	0.92357	0.88732	0.87814				648.017	-0.000363494	648.017	0.000237025	648.017	0.67071	648.017	0.70462
	646.995	-0.00123	416.5	0.2743	493	0.09447	0.83209	0.92357	0.88531	0.87814				646.995	-0.00123	646.995	-0.000354131	646.995	0.65955	646.995	0.69137
	646.009	5.30666e-06	417	0.27696	494	0.09447	0.82784	0.92675	0.87928	0.87097				646.009	5.30666e-06	646.009	0.000165857	646.009	0.65335	646.009	0.68546
	644.985	-0.000724513	417.5	0.27031	495	0.09217	0.81828	0.92357	0.87324	0.86918				644.985	-0.000724513	644.985	0.000679702	644.985	0.64351	644.985	0.67854
	643.999	0.000833344	418	0.26897	496	0.09332	0.81084	0.9172	0.8672	0.86201				643.999	0.000833344	643.999	0.000466509	643.999	0.63946	643.999	0.66824
	643.012	0.000124685	418.5	0.26099	497	0.09332	0.80234	0.9172	0.86519	0.86201				643.012	0.000124685	643.012	0.000481461	643.012	0.63132	643.012	0.66746
	641.987	0.000342296	419	0.26099	498	0.09447	0.7949	0.91083	0.86117	0.85484				641.987	0.000342296	641.987	0.00111	641.987	0.62599	641.987	0.66138
	641	-0.000362563	419.5	0.25965	499	0.09217	0.78215	0.90446	0.85513	0.84767				641	-0.000362563	641	-0.000234515	641	0.6208	641	0.65806
	640.012	0.000509709	420	0.25566	500	0.09217	0.77046	0.89809	0.84507	0.8405				640.012	0.000509709	640.012	0.00106	640.012	0.61967	640.012	0.65531
	638.987	0.000317608	420.5	0.253	501	0.09217	0.76089	0.88854	0.84306	0.82975				638.987	0.000317608	638.987	0.000479077	638.987	0.61628	638.987	0.65566
	637.998	-0.00017956	421	0.25033	502	0.08986	0.74708	0.87898	0.82696	0.819				637.998	-0.00017956	637.998	0.000651702	637.998	0.61169	637.998	0.655
	637.01	-0.000276736	421.5	0.24368	503	0.08986	0.73645	0.8758	0.8169	0.81362				637.01	-0.000276736	637.01	0.000159823	637.01	0.61116	637.01	0.65351
	635.984	0.000267044	422	0.24368	504	0.08986	0.7237	0.87261	0.80483	0.80108				635.984	0.000267044	635.984	0.000684343	635.984	0.61191	635.984	0.65215
	634.994	-0.0006172	422.5	0.23968	505	0.09101	0.71201	0.85987	0.8008	0.79032				634.994	-0.0006172	634.994	0.000292558	634.994	0.61159	634.994	0.65324
	634.005	-0.000147007	423	0.23702	506	0.08986	0.69713	0.85032	0.79074	0.78136				634.005	-0.000147007	634.005	0.000799966	634.005	0.61261	634.005	0.65541
	633.015	0.000817212	423.5	0.23302	507	0.08871	0.68332	0.84076	0.77867	0.76703				633.015	0.000817212	633.015	0.00108	633.015	0.61466	633.015	0.65311
	631.988	-1.26839e-05	424	0.23169	508	0.08871	0.6695	0.82803	0.7666	0.75986				631.988	-1.26839e-05	631.988	0.000418467	631.988	0.61651	631.988	0.65792
	630.997	-0.000122423	424.5	0.22903	509	0.08756	0.65781	0.81529	0.75654	0.7509				630.997	-0.000122423	630.997	0.000693547	630.997	0.61795	630.997	0.66172
	630.007	7.46615e-05	425	0.2237	510	0.08756	0.64506	0.80892	0.74849	0.73477				630.007	7.46615e-05	630.007	0.000307038	630.007	0.62011	630.007	0.66352
	629.015	4.06946e-05	425.5	0.2237	511	0.08756	0.63018	0.79936	0.73843	0.72581				629.015	4.06946e-05	629.015	0.000677939	629.015	0.62269	629.015	0.66523
	627.987	0.000154903	426	0.21704	512	0.08525	0.62062	0.78662	0.72837	0.71864				627.987	0.000154903	627.987	0.000275074	627.987	0.6243	627.987	0.66457
	626.996	-3.26151e-05	426.5	0.21704	513	0.08641	0.6068	0.78662	0.7163	0.70968				626.996	-3.26151e-05	626.996	0.000856608	626.996	0.62718	626.996	0.66745
	626.004	0.000221899	427	0.21571	514	0.08756	0.59511	0.77707	0.70825	0.69713				626.004	0.000221899	626.004	0.000660205	626.004	0.62589	626.004	0.66969
	625.012	0.000626582	427.5	0.21438	515	0.0841	0.57811	0.75478	0.69014	0.6828				625.012	0.000626582	625.012	0.00116	625.012	0.6292	625.012	0.67116
	623.982	-0.000433063	428	0.21039	516	0.08525	0.56961	0.75478	0.68813	0.67384				623.982	-0.000433063	623.982	0.000861977	623.982	0.63105	623.982	0.66823
	622.99	-8.57776e-05	428.5	0.20772	517	0.0841	0.55898	0.73567	0.67606	0.66129				622.99	-8.57776e-05	622.99	9.87921e-05	622.99	0.62782	622.99	0.67065
	621.997	-0.000621336	429	0.20639	518	0.0841	0.5441	0.73567	0.66398	0.65412				621.997	-0.000621336	621.997	0.000659998	621.997	0.62689	621.997	0.67142
	621.003	0.000612791	429.5	0.20639	519	0.0818	0.53241	0.71975	0.6499	0.64337				621.003	0.000612791	621.003	0.000417223	621.003	0.62882	621.003	0.66676
	620.01	0.000148663	430	0.2024	520	0.0818	0.52072	0.70382	0.64185	0.62724				620.01	0.000148663	620.01	0.000377089	620.01	0.62557	620.01	0.6754
	619.016	0.000115907	430.5	0.2024	521	0.08065	0.50797	0.69745	0.62777	0.61828				619.016	0.000115907	619.016	0.00102	619.016	0.62655	619.016	0.66762
	617.985	0.000830309	431	0.19973	522	0.08065	0.49947	0.6879	0.62374	0.61111				617.985	0.000830309	617.985	0.000436372	617.985	0.62494	617.985	0.66774
	616.99	-0.00213	431.5	0.19707	523	0.07949	0.4899	0.67516	0.60966	0.59857				616.99	-0.00213	616.99	-0.00109	616.99	0.6232	616.99	0.66636
	615.996	0.00036771	432	0.19441	524	0.08065	0.48247	0.66879	0.60563	0.5914				615.996	0.00036771	615.996	0.00135	615.996	0.62594	615.996	0.66789
	615.001	-0.000467766	432.5	0.19308	525	0.0818	0.47184	0.65924	0.59356	0.57885				615.001	-0.000467766	615.001	0.000818016	615.001	0.62362	615.001	0.66714
	614.006	-0.000213455	433	0.19041	526	0.07949	0.46334	0.65287	0.5835	0.57168				614.006	-0.000213455	614.006	0.000502297	614.006	0.6243	614.006	0.66937
	613.01	0.000991373	433.5	0.18908	527	0.07834	0.45484	0.64331	0.57344	0.56631				613.01	0.000991373	613.01	0.00111	613.01	0.62369	613.01	0.6635
	612.014	-0.000285221	434	0.18375	528	0.07834	0.44633	0.63376	0.56539	0.55556				612.014	-0.000285221	612.014	0.00189	612.014	0.62433	612.014	0.66564
	611.018	0.000490065	434.5	0.18642	529	0.07834	0.43783	0.62739	0.55936	0.55018				611.018	0.000490065	611.018	0.00132	611.018	0.622	611.018	0.66451
	609.985	-0.000229807	435	0.18242	530	0.07719	0.43252	0.61783	0.55332	0.54122				609.985	-0.000229807	609.985	0.000388981	609.985	0.62166	609.985	0.66511
	608.989	6.81113e-05	435.5	0.17976	531	0.07719	0.42721	0.61465	0.54728	0.53584				608.989	6.81113e-05	608.989	0.00102	608.989	0.62279	608.989	0.66532
	607.992	-0.000224011	436	0.17976	532	0.07604	0.42083	0.60828	0.54326	0.53405				607.992	-0.000224011	607.992	0.000785573	607.992	0.62217	607.992	0.66329
	606.995	3.03912e-05	436.5	0.17976	533	0.07373	0.41233	0.59554	0.52918	0.52151				606.995	3.03912e-05	606.995	0.000920496	606.995	0.62384	606.995	0.66438
	605.997	0.000132479	437	0.17443	534	0.07488	0.40808	0.58917	0.52515	0.51613				605.997	0.000132479	605.997	0.000493486	605.997	0.62232	605.997	0.66431
	605	0.000160911	437.5	0.17443	535	0.07373	0.39957	0.57962	0.51509	0.50717				605	0.000160911	605	0.000909964	605	0.62166	605	0.66575
	604.002	0.000165779	438	0.17577	536	0.07258	0.39745	0.57643	0.51308	0.50179				604.002	0.000165779	604.002	0.00164	604.002	0.62553	604.002	0.66387
	603.004	-0.00073118	438.5	0.17044	537	0.07143	0.39107	0.57325	0.50503	0.49642				603.004	-0.00073118	603.004	0.000513674	603.004	0.62382	603.004	0.66614
	602.005	-0.000112538	439	0.17044	538	0.07258	0.38682	0.56688	0.50101	0.49104				602.005	-0.000112538	602.005	0.00116	602.005	0.6246	602.005	0.66737
	601.007	0.0003667	439.5	0.16644	539	0.07028	0.38045	0.55732	0.49698	0.48566				601.007	0.0003667	601.007	0.000505407	601.007	0.62656	601.007	0.66922
	600.008	-0.000195861	440	0.16644	540	0.06797	0.37407	0.55096	0.48491	0.4767				600.008	-0.000195861	600.008	0.000749035	600.008	0.62828	600.008	0.66924
	599.008	-0.000906925	440.5	0.16644	541	0.06682	0.37088	0.54459	0.48491	0.47312				599.008	-0.000906925	599.008	0.000718723	599.008	0.6293	599.008	0.67249
	598.009	8.16002e-05	441	0.16378	542	0.06682	0.36663	0.53503	0.47686	0.46774				598.009	8.16002e-05	598.009	0.00174	598.009	0.62976	598.009	0.67463
	597.009	5.72376e-05	441.5	0.16112	543	0.06682	0.36344	0.53185	0.47284	0.46237				597.009	5.72376e-05	597.009	0.000919848	597.009	0.63147	597.009	0.67333
	596.009	-0.000938336	442	0.15846	544	0.06452	0.35813	0.52548	0.4668	0.45878				596.009	-0.000938336	596.009	3.47145e-05	596.009	0.63173	596.009	0.67594
	595.009	-0.000322109	442.5	0.15712	545	0.06452	0.35388	0.52548	0.46278	0.45341				595.009	-0.000322109	595.009	0.000600037	595.009	0.63214	595.009	0.67424
	594.008	-0.000126616	443	0.15712	546	0.06452	0.34963	0.51274	0.45674	0.45161				594.008	-0.000126616	594.008	0.000565018	594.008	0.63521	594.008	0.67757
	593.008	0.000174973	443.5	0.15579	547	0.06336	0.34538	0.50955	0.45473	0.44265				593.008	0.000174973	593.008	0.00104	593.008	0.63327	593.008	0.67835
	592.007	8.44223e-05	444	0.15579	548	0.05991	0.34113	0.50318	0.44266	0.43728				592.007	8.44223e-05	592.007	0.00105	592.007	0.63438	592.007	0.67752
	591.005	0.000474775	444.5	0.15446	549	0.05876	0.33369	0.49682	0.43662	0.4319				591.005	0.000474775	591.005	0.00119	591.005	0.63501	591.005	0.67729
	590.004	-0.00050045	445	0.1518	550	0.05876	0.33262	0.49045	0.4326	0.42473				590.004	-0.00050045	590.004	-0.000254592	590.004	0.63397	590.004	0.67975
	589.002	-0.000289567	445.5	0.1518	551	0.05645	0.32731	0.48089	0.42656	0.42294				589.002	-0.000289567	589.002	0.000931054	589.002	0.63311	589.002	0.67771
	588	-0.000241035	446	0.14913	552	0.05645	0.32519	0.48089	0.42455	0.41577				588	-0.000241035	588	0.00104	588	0.63373	588	0.68005
	586.997	-0.000158497	446.5	0.1518	553	0.05645	0.31987	0.47771	0.42254	0.41398				586.997	-0.000158497	586.997	0.00151	586.997	0.63468	586.997	0.68321
	585.995	-0.000267682	447	0.14647	554	0.0553	0.31668	0.47452	0.4165	0.40681				585.995	-0.000267682	585.995	0.000161274	585.995	0.63485	585.995	0.67997
	584.992	-0.00068492	447.5	0.14647	555	0.0553	0.31031	0.46497	0.41046	0.40143				584.992	-0.00068492	584.992	0.000713304	584.992	0.6351	584.992	0.68299
	583.989	0.000235005	448	0.14647	556	0.053	0.30818	0.46178	0.40443	0.39785				583.989	0.000235005	583.989	0.000607062	583.989	0.63638	583.989	0.68159
	582.985	-0.000820224	448.5	0.1478	557	0.053	0.30393	0.45223	0.39839	0.39247				582.985	-0.000820224	582.985	0.000879875	582.985	0.63804	582.985	0.68289
	581.982	9.98019e-05	449	0.14248	558	0.05184	0.30181	0.44904	0.39437	0.38889				581.982	9.98019e-05	581.982	0.000982344	581.982	0.63664	581.982	0.68436
	581.015	-0.000397633	449.5	0.14381	559	0.05069	0.29862	0.44904	0.39235	0.38889				581.015	-0.000397633	581.015	0.00125	581.015	0.63581	581.015	0.6858
	580.011	0.000252513	450	0.14248	560	0.04724	0.29543	0.43631	0.38632	0.37814				580.011	0.000252513	580.011	0.000793378	580.011	0.63599	580.011	0.68456
	579.006	0.000611028	450.5	0.14381	561	0.04724	0.29224	0.43631	0.38632	0.37814				579.006	0.000611028	579.006	0.000843925	579.006	0.63563	579.006	0.68539
	578.002	-0.000475937	451	0.14248	562	0.04493	0.28905	0.42675	0.38028	0.37276				578.002	-0.000475937	578.002	0.00103	578.002	0.63603	578.002	0.68825
	576.997	-9.75274e-05	451.5	0.13981	563	0.04608	0.28693	0.42994	0.38028	0.37097				576.997	-9.75274e-05	576.997	0.000821647	576.997	0.63881	576.997	0.6871
	575.992	-0.0006187	452	0.13848	564	0.04493	0.2848	0.42357	0.37425	0.36738				575.992	-0.0006187	575.992	0.000608799	575.992	0.63759	575.992	0.68589
	574.986	-8.91421e-05	452.5	0.13715	565	0.04263	0.28374	0.4172	0.36821	0.36201				574.986	-8.91421e-05	574.986	0.000937202	574.986	0.63733	574.986	0.68867
	574.018	3.41967e-05	453	0.13449	566	0.04147	0.28162	0.41401	0.36821	0.35842				574.018	3.41967e-05	574.018	0.00105	574.018	0.63768	574.018	0.69148
	573.012	-0.000916121	453.5	0.13582	567	0.04032	0.2763	0.41083	0.36217	0.35125				573.012	-0.000916121	573.012	0.000248732	573.012	0.63758	573.012	0.68947
	572.006	-0.000381185	454	0.13316	568	0.04032	0.27736	0.40127	0.35815	0.34946				572.006	-0.000381185	572.006	0.000655202	572.006	0.63845	572.006	0.69386
	570.999	-0.000195706	454.5	0.13582	569	0.03917	0.27311	0.40446	0.35815	0.34588				570.999	-0.000195706	570.999	0.00182	570.999	0.63964	570.999	0.6907
	569.993	7.22796e-05	455	0.13316	570	0.03687	0.27311	0.39809	0.35412	0.34767				569.993	7.22796e-05	569.993	0.00102	569.993	0.64147	569.993	0.69648
	568.986	-0.000158341	455.5	0.13316	571	0.03802	0.27418	0.39809	0.35412	0.34588				568.986	-0.000158341	568.986	0.000268702	568.986	0.64119	568.986	0.69731
	568.016	0.000461118	456	0.13449	572	0.03571	0.27099	0.3949	0.3501	0.34588				568.016	0.000461118	568.016	0.000963093	568.016	0.64245	568.016	0.69676
	567.009	0.000454407	456.5	0.13316	573	0.03341	0.26993	0.38535	0.34809	0.33871				567.009	0.000454407	567.009	0.00117	567.009	0.64135	567.009	0.69604
	566.001	-3.7533e-05	457	0.13049	574	0.03456	0.27099	0.38535	0.34406	0.33871				566.001	-3.7533e-05	566.001	0.00126	566.001	0.64454	566.001	0.70352
	564.993	5.27847e-05	457.5	0.13049	575	0.03341	0.26993	0.39172	0.34608	0.33692				564.993	5.27847e-05	564.993	0.00155	564.993	0.64646	564.993	0.70131
	563.985	-0.000290033	458	0.13049	576	0.03226	0.26886	0.38535	0.34406	0.33513				563.985	-0.000290033	563.985	0.000616783	563.985	0.64935	563.985	0.70497
	563.014	0.000504759	458.5	0.12916	577	0.03111	0.2678	0.38535	0.34004	0.33154				563.014	0.000504759	563.014	0.00152	563.014	0.65005	563.014	0.70626
	562.005	0.000230705	459	0.12783	578	0.03111	0.26674	0.37898	0.33803	0.33333				562.005	0.000230705	562.005	0.00184	562.005	0.65303	562.005	0.70739
	560.996	-0.000126616	459.5	0.12916	579	0.0288	0.26567	0.37261	0.33602	0.32796				560.996	-0.000126616	560.996	0.00175	560.996	0.65618	560.996	0.71279
	559.987	0.000202061	460	0.1265	580	0.0288	0.26567	0.3758	0.33803	0.32975				559.987	0.000202061	559.987	0.00189	559.987	0.65747	559.987	0.71722
	559.015	0.000474127	460.5	0.1265	581	0.02765	0.26567	0.3758	0.33199	0.32796				559.015	0.000474127	559.015	0.000804426	559.015	0.6615	559.015	0.71662
	558.006	-0.000425719	461	0.1265	582	0.02765	0.26461	0.37261	0.334	0.32616				558.006	-0.000425719	558.006	0.000588061	558.006	0.66376	558.006	0.72047
	556.996	-0.000526719	461.5	0.12383	583	0.0265	0.26461	0.3758	0.32998	0.32258				556.996	-0.000526719	556.996	0.000759459	556.996	0.66505	556.996	0.72148
	555.986	-0.000424426	462	0.12383	584	0.0265	0.26461	0.36943	0.32797	0.32437				555.986	-0.000424426	555.986	0.00154	555.986	0.66914	555.986	0.72581
	555.013	-0.000467249	462.5	0.12517	585	0.0265	0.26249	0.35987	0.32394	0.32079				555.013	-0.000467249	555.013	0.00177	555.013	0.67337	555.013	0.73108
	554.002	-0.000640878	463	0.12517	586	0.02535	0.26249	0.35987	0.32596	0.319				554.002	-0.000640878	554.002	0.000610561	554.002	0.67506	554.002	0.73344
	552.991	-0.000187891	463.5	0.12517	587	0.02535	0.26249	0.35987	0.32394	0.31362				552.991	-0.000187891	552.991	0.00137	552.991	0.68005	552.991	0.73752
	552.018	0.000680039	464	0.12383	588	0.02535	0.26036	0.35987	0.32394	0.31541				552.018	0.000680039	552.018	0.00191	552.018	0.68418	552.018	0.74211
	551.006	0.000863197	464.5	0.1225	589	0.02304	0.26036	0.35669	0.31992	0.31362				551.006	0.000863197	551.006	0.0014	551.006	0.6855	551.006	0.74382
	549.995	-0.000213507	465	0.1225	590	0.02189	0.2593	0.3535	0.3159	0.31183				549.995	-0.000213507	549.995	0.000792471	549.995	0.68814	549.995	0.74724
	548.983	-0.000354855	465.5	0.12117	591	0.02189	0.25824	0.35032	0.3159	0.31183				548.983	-0.000354855	548.983	0.000957178	548.983	0.69189	548.983	0.75051
	548.009	-0.000273011	466	0.1225	592	0.02189	0.26036	0.35032	0.31388	0.30824				548.009	-0.000273011	548.009	0.00102	548.009	0.6953	548.009	0.75971
	546.996	-7.12323e-05	466.5	0.12117	593	0.02074	0.25717	0.34713	0.31388	0.30645				546.996	-7.12323e-05	546.996	0.00121	546.996	0.7	546.996	0.75898
	545.984	-0.000146128	467	0.11851	594	0.02074	0.25824	0.34713	0.30986	0.30466				545.984	-0.000146128	545.984	0.0019	545.984	0.70401	545.984	0.76731
	545.009	-0.000753198	467.5	0.11851	595	0.01959	0.25611	0.34395	0.30986	0.30108				545.009	-0.000753198	545.009	0.000882002	545.009	0.70774	545.009	0.76741
	543.996	0.000196338	468	0.11851	596	0.01959	0.25505	0.34076	0.30382	0.29749				543.996	0.000196338	543.996	0.00137	543.996	0.71385	543.996	0.77099
	542.982	-0.000119214	468.5	0.11851	597	0.01959	0.2508	0.33439	0.30382	0.29749				542.982	-0.000119214	542.982	0.00124	542.982	0.71538	542.982	0.77455
	542.007	0.00013947	469	0.11718	598	0.01843	0.24973	0.33121	0.2998	0.2957				542.007	0.00013947	542.007	0.0011	542.007	0.71918	542.007	0.7792
	540.993	1.07169e-05	469.5	0.11718	599	0.01843	0.2508	0.33439	0.2998	0.2957				540.993	1.07169e-05	540.993	0.00128	540.993	0.72274	540.993	0.78534
	540.016	-0.000151924	470	0.11585	600	0.01843	0.24973	0.33121	0.29779	0.29211				540.016	-0.000151924	540.016	0.00107	540.016	0.72648	540.016	0.78701
	539.002	-0.000284497	470.5	0.11851	601	0.01843	0.24655	0.32803	0.29376	0.28853				539.002	-0.000284497	539.002	0.0012	539.002	0.73066	539.002	0.79256
	537.988	0.00018616	471	0.11718	602	0.01728	0.24548	0.32166	0.29376	0.28495				537.988	0.00018616	537.988	0.00111	537.988	0.73521	537.988	0.80178
	537.011	0.000177355	471.5	0.11718	603	0.01843	0.24336	0.31847	0.28773	0.28315				537.011	0.000177355	537.011	0.00148	537.011	0.74029	537.011	0.80194
	535.996	-0.000416668	472	0.11585	604	0.01728	0.24336	0.31847	0.28773	0.28136				535.996	-0.000416668	535.996	0.00097744	535.996	0.74423	535.996	0.80831
	535.019	0.000491438	472.5	0.11451	605	0.01728	0.24017	0.31847	0.2837	0.28136				535.019	0.000491438	535.019	0.00121	535.019	0.75047	535.019	0.81288
	534.003	4.68561e-05	473	0.11451	606	0.01728	0.24123	0.3121	0.28571	0.28136				534.003	4.68561e-05	534.003	0.00119	534.003	0.75426	534.003	0.81994
	532.988	-0.000335715	473.5	0.11451	607	0.01613	0.24123	0.31529	0.28169	0.28136				532.988	-0.000335715	532.988	0.00137	532.988	0.75966	532.988	0.8258
	532.01	-0.000603293	474	0.11318	608	0.01728	0.2423	0.31529	0.28169	0.27599				532.01	-0.000603293	532.01	0.000733943	532.01	0.76448	532.01	0.83086
	530.994	-0.000410409	474.5	0.11185	609	0.01613	0.23911	0.30892	0.27968	0.27778				530.994	-0.000410409	530.994	0.000694221	530.994	0.77194	530.994	0.83804
	530.015	8.03057e-05	475	0.11185	610	0.01498	0.2423	0.3121	0.27968	0.2724				530.015	8.03057e-05	530.015	0.00133	530.015	0.77749	530.015	0.84372
	528.999	9.01184e-05	475.5	0.11451	611	0.01613	0.24017	0.29936	0.27565	0.2724				528.999	9.01184e-05	528.999	0.00125	528.999	0.78414	528.999	0.85231
	527.982	-3.57729e-05	476	0.11185	612	0.01498	0.23911	0.29936	0.27163	0.26882				527.982	-3.57729e-05	527.982	0.00136	527.982	0.79575	527.982	0.85653
	527.003	0.000367425	476.5	0.11185	613	0.01613	0.23804	0.30255	0.27565	0.27419				527.003	0.000367425	527.003	0.0022	527.003	0.79772	527.003	0.86554
	525.986	7.46098e-05	477	0.11185	614	0.01613	0.23911	0.29618	0.27364	0.26882				525.986	7.46098e-05	525.986	0.000984445	525.986	0.80557	525.986	0.87233
	525.006	-0.000107931	477.5	0.11318	615	0.01382	0.23804	0.29936	0.27565	0.2724				525.006	-0.000107931	525.006	0.00145	525.006	0.81322	525.006	0.88845
	523.988	1.54283e-05	478	0.11052	616	0.01382	0.24017	0.29936	0.27163	0.27061				523.988	1.54283e-05	523.988	0.00126	523.988	0.82177	523.988	0.89013
	523.008	-0.000476041	478.5	0.11052	617	0.01382	0.23911	0.29618	0.27767	0.26882				523.008	-0.000476041	523.008	0.000745716	523.008	0.83269	523.008	0.89692
	521.99	0.000251451	479	0.11185	618	0.01613	0.24123	0.30255	0.27364	0.27061				521.99	0.000251451	521.99	0.00115	521.99	0.84016	521.99	0.90427
	521.01	0.000200792	479.5	0.10919	619	0.01498	0.24442	0.29618	0.27364	0.27061				521.01	0.000200792	521.01	0.000931391	521.01	0.85408	521.01	0.91377
	519.991	-0.000189392	480	0.11052	620	0.01382	0.24336	0.29936	0.27364	0.27061				519.991	-0.000189392	519.991	0.00167	519.991	0.86071	519.991	0.92457
	519.01	-0.000463681	480.5	0.11052	621	0.01267	0.2423	0.28981	0.26962	0.26703				519.01	-0.000463681	519.01	0.00116	519.01	0.86938	519.01	0.93203
	517.991	-0.000799968	481	0.10652	622	0.01382	0.2423	0.28981	0.26962	0.26882				517.991	-0.000799968	517.991	0.000372296	517.991	0.88347	517.991	0.94187
	517.01	-8.14296e-05	481.5	0.10919	623	0.01382	0.24442	0.29299	0.26761	0.26703				517.01	-8.14296e-05	517.01	0.00094016	517.01	0.89418	517.01	0.95599
	515.99	-0.000294172	482	0.10919	624	0.01267	0.24017	0.28662	0.26962	0.26703				515.99	-0.000294172	515.99	0.0013	515.99	0.90459	515.99	0.96066
	515.008	0.000341985	482.5	0.10786	625	0.01382	0.24336	0.28981	0.26761	0.26344				515.008	0.000341985	515.008	0.00163	515.008	0.9173	515.008	0.9727
	513.989	0.0005631	483	0.10919	626	0.01382	0.24017	0.28981	0.26761	0.26344				513.989	0.0005631	513.989	0.00144	513.989	0.93237	513.989	0.98127
	513.006	5.33543e-05	483.5	0.10919	627	0.01267	0.23911	0.28662	0.26358	0.26165				513.006	5.33543e-05	513.006	0.00124	513.006	0.94145	513.006	0.98969
	511.986	-0.000236016	484	0.10919	628	0.01498	0.23804	0.28025	0.26157	0.25986				511.986	-0.000236016	511.986	0.00142	511.986	0.95376	511.986	1.00697
	511.003	0.000211799	484.5	0.10919	629	0.01382	0.23379	0.28344	0.25956	0.25448				511.003	0.000211799	511.003	0.00136	511.003	0.96854	511.003	1.01496
	509.983	0.000145452	485	0.10652	630	0.01498	0.23273	0.27389	0.25755	0.25627				509.983	0.000145452	509.983	0.000598611	509.983	0.97807	509.983	1.02226
	508.999	-9.18855e-05	485.5	0.10786	631	0.01498	0.23061	0.27389	0.25553	0.25269				508.999	-9.18855e-05	508.999	0.00181	508.999	0.99451	508.999	1.02883
	508.016	0.000415539	486	0.10652	632	0.01382	0.22954	0.26752	0.24748	0.24552				508.016	0.000415539	508.016	0.00196	508.016	1.00303	508.016	1.04315
	506.995	0.000515359	486.5	0.10652	633	0.01382	0.22635	0.26433	0.24748	0.24552				506.995	0.000515359	506.995	0.00155	506.995	1.01674	506.995	1.05566
	506.011	-0.000400013	487	0.10652	634	0.01382	0.22529	0.25796	0.24547	0.23835				506.011	-0.000400013	506.011	0.00152	506.011	1.02764	506.011	1.06374
	504.989	-0.00025692	487.5	0.10786	635	0.01267	0.22529	0.25478	0.24145	0.23835				504.989	-0.00025692	504.989	0.00127	504.989	1.04421	504.989	1.06743
	504.005	-0.00083521	488	0.10786	636	0.01267	0.2221	0.24841	0.23742	0.23477				504.005	-0.00083521	504.005	0.00181	504.005	1.05706	504.005	1.084
	502.983	-0.000129152	488.5	0.10519	637	0.01152	0.22104	0.24204	0.22938	0.2276				502.983	-0.000129152	502.983	0.00103	502.983	1.07095	502.983	1.09287
	501.998	-0.000700323	489	0.10652	638	0.01382	0.22317	0.24204	0.2334	0.23118				501.998	-0.000700323	501.998	0.00109	501.998	1.07957	501.998	1.10108
	501.013	0.000157804	489.5	0.10786	639	0.01382	0.22423	0.24204	0.23742	0.23297				501.013	0.000157804	501.013	0.00176	501.013	1.09246	501.013	1.11513
	499.99	-6.20701e-05	490	0.10519	640	0.01152	0.22635	0.24522	0.2334	0.22939				499.99	-6.20701e-05	499.99	0.00151	499.99	1.1114	499.99	1.11916
	499.005	0.000143561	490.5	0.10386	641	0.01382	0.23167	0.24522	0.2334	0.23297				499.005	0.000143561	499.005	0.00199	499.005	1.11555	499.005	1.12579
	497.982	-0.0006889	491	0.10386	642	0.01382	0.23273	0.24522	0.2334	0.23297				497.982	-0.0006889	497.982	0.00159	497.982	1.13035	497.982	1.13728
	496.996	-4.44698e-05	491.5	0.10519	643	0.01382	0.23592	0.24522	0.23541	0.23656				496.996	-4.44698e-05	496.996	0.00197	496.996	1.13565	496.996	1.14701
	496.01	0.000343902	492	0.10519	644	0.01152	0.24336	0.24841	0.23541	0.23477				496.01	0.000343902	496.01	0.00183	496.01	1.14822	496.01	1.15113
	494.986	0.000240936	492.5	0.10519	645	0.01267	0.2508	0.25159	0.24547	0.24194				494.986	0.000240936	494.986	0.00202	494.986	1.15383	494.986	1.15932
	494	-0.000231307	493	0.10386	646	0.01267	0.25611	0.25478	0.25151	0.24552				494	-0.000231307	494	0.0012	494	1.1617	494	1.16663
	493.014	-7.66157e-05	493.5	0.10519	647	0.01152	0.26355	0.26433	0.25352	0.25448				493.014	-7.66157e-05	493.014	0.00162	493.014	1.16983	493.014	1.17012
	491.989	1.70592e-05	494	0.10386	648	0.01267	0.27418	0.26752	0.26358	0.26344				491.989	1.70592e-05	491.989	0.00198	491.989	1.1732	491.989	1.16963
	491.002	-0.000269545	494.5	0.10519	649	0.01267	0.28374	0.27707	0.27163	0.27061				491.002	-0.000269545	491.002	0.00145	491.002	1.17717	491.002	1.17568
	490.015	-0.000454216	495	0.10253	650	0.01267	0.28905	0.28662	0.28169	0.27778				490.015	-0.000454216	490.015	0.00147	490.015	1.18032	490.015	1.17948
	488.99	2.50325e-05	495.5	0.10253	651	0.01152	0.29543	0.29299	0.28571	0.28495				488.99	2.50325e-05	488.99	0.00147	488.99	1.18462	488.99	1.17634
	488.003	0.000311313	496	0.10386	652	0.01037	0.29756	0.29618	0.28773	0.28315				488.003	0.000311313	488.003	0.00143	488.003	1.18244	488.003	1.17746
	487.015	-0.00040472	496.5	0.10386	653	0.01037	0.30181	0.29936	0.28773	0.28853				487.015	-0.00040472	487.015	0.00178	487.015	1.18335	487.015	1.18471
	485.989	-9.42239e-06	497	0.10253	654	0.01152	0.30287	0.29936	0.28974	0.28853				485.989	-9.42239e-06	485.989	0.00163	485.989	1.18437	485.989	1.17418
	485.001	1.99844e-05	497.5	0.10253	655	0.00922	0.30181	0.28981	0.28974	0.28674				485.001	1.99844e-05	485.001	0.00157	485.001	1.18079	485.001	1.17613
	484.013	-3.11656e-05	498	0.10519	656	0.01037	0.30712	0.29299	0.28773	0.28853				484.013	-3.11656e-05	484.013	0.00178	484.013	1.18031	484.013	1.17309
	482.986	-0.000257644	498.5	0.1012	657	0.01152	0.30925	0.29618	0.29175	0.2957				482.986	-0.000257644	482.986	0.00187	482.986	1.17885	482.986	1.17079
	481.998	-0.000236326	499	0.10253	658	0.01267	0.31243	0.29936	0.29577	0.29749				481.998	-0.000236326	481.998	0.0019	481.998	1.17333	481.998	1.17048
	481.009	0.000207992	499.5	0.10386	659	0.00806	0.32094	0.30255	0.29779	0.29032				481.009	0.000207992	481.009	0.00131	481.009	1.17365	481.009	1.16638
	479.982	-0.000158756	500	0.1012	660	0.01267	0.32625	0.3121	0.30382	0.30645				479.982	-0.000158756	479.982	0.00154	479.982	1.17252	479.982	1.16489
	478.992	-0.000297794	500.5	0.1012	661	0.01152	0.34113	0.31529	0.31388	0.31362				478.992	-0.000297794	478.992	0.00174	478.992	1.17192	478.992	1.16663
	478.003	-0.000124131	501	0.09987	662	0.01152	0.35494	0.33121	0.32394	0.32616				478.003	-0.000124131	478.003	0.00173	478.003	1.17013	478.003	1.1636
	477.013	0.000195302	501.5	0.1012	663	0.01152	0.37301	0.34713	0.33803	0.3405				477.013	0.000195302	477.013	0.00183	477.013	1.17237	477.013	1.16171
	475.985	-0.000490883	502	0.1012	664	0.01037	0.39001	0.35987	0.35412	0.35842				475.985	-0.000490883	475.985	0.00176	475.985	1.17327	475.985	1.1603
	474.995	-0.00105	502.5	0.1012	665	0.01152	0.41126	0.38535	0.37425	0.37814				474.995	-0.00105	474.995	0.0012	474.995	1.17343	474.995	1.16053
	474.005	3.88825e-05	503	0.09987	666	0.01152	0.43571	0.40446	0.39638	0.39964				474.005	3.88825e-05	474.005	0.00174	474.005	1.16774	474.005	1.16136
	473.015	-0.000194515	503.5	0.09987	667	0.00922	0.4559	0.42357	0.41247	0.41398				473.015	-0.000194515	473.015	0.00223	473.015	1.17011	473.015	1.15493
	471.986	-5.37359e-05	504	0.1012	668	0.00922	0.48353	0.45541	0.43662	0.44265				471.986	-5.37359e-05	471.986	0.00223	471.986	1.16479	471.986	1.15374
	470.995	-0.000163724	504.5	0.09987	669	0.00806	0.50372	0.46815	0.45875	0.46057				470.995	-0.000163724	470.995	0.00191	470.995	1.16315	470.995	1.15783
	470.004	-0.000554641	505	0.09987	670	0.01152	0.53666	0.50318	0.47887	0.49104				470.004	-0.000554641	470.004	0.00161	470.004	1.15524	470.004	1.15015
	469.013	-0.000178576	505.5	0.1012	671	0.01037	0.55898	0.53185	0.51107	0.51434				469.013	-0.000178576	469.013	0.00161	469.013	1.15949	469.013	1.14888
	467.983	-0.000265198	506	0.1012	672	0.01037	0.58023	0.55096	0.5332	0.53763				467.983	-0.000265198	467.983	0.00201	467.983	1.16072	467.983	1.14917
	466.992	-0.000325523	506.5	0.1012	673	0.01152	0.60999	0.58599	0.56137	0.56272				466.992	-0.000325523	466.992	0.00171	466.992	1.15658	466.992	1.14439
	466	-0.000175885	507	0.09987	674	0.00922	0.62593	0.6051	0.57948	0.58423				466	-0.000175885	466	0.00179	466	1.15167	466	1.14226
	465.008	-0.000414288	507.5	0.1012	675	0.01037	0.65037	0.63694	0.60765	0.60573				465.008	-0.000414288	465.008	0.00188	465.008	1.15317	465.008	1.1427
	464.016	-0.000584681	508	0.1012	676	0.01037	0.67375	0.66561	0.62978	0.62724				464.016	-0.000584681	464.016	0.00203	464.016	1.14742	464.016	1.14391
	462.985	0.000632648	508.5	0.0972	677	0.01037	0.69607	0.6879	0.65594	0.65233				462.985	0.000632648	462.985	0.00257	462.985	1.15319	462.985	1.14007
	461.993	-0.000479713	509	0.09854	678	0.00922	0.72157	0.71656	0.67606	0.67921				461.993	-0.000479713	461.993	0.00181	461.993	1.15452	461.993	1.14242
	461	-0.000664347	509.5	0.09854	679	0.00922	0.74601	0.74204	0.7002	0.70251				461	-0.000664347	461	0.00158	461	1.15603	461	1.14175
	460.007	-0.000470197	510	0.0972	680	0.01037	0.76727	0.76752	0.72636	0.7276				460.007	-0.000470197	460.007	0.00149	460.007	1.15731	460.007	1.14199
	459.014	-2.21061e-05	510.5	0.1012	681	0.01037	0.78108	0.79618	0.74648	0.74373				459.014	-2.21061e-05	459.014	0.00234	459.014	1.15842	459.014	1.14394
	457.982	-0.000415478	511	0.09854	682	0.01037	0.79065	0.82803	0.7666	0.75627				457.982	-0.000415478	457.982	0.00202	457.982	1.1621	457.982	1.14853
	456.989	-0.000513791	511.5	0.0972	683	0.01152	0.79384	0.84076	0.77264	0.76523				456.989	-0.000513791	456.989	0.0018	456.989	1.16579	456.989	1.15016
	455.995	0.000130977	512	0.09987	684	0.00922	0.78533	0.83758	0.76861	0.76165				455.995	0.000130977	455.995	0.00168	455.995	1.17547	455.995	1.15556
	455.001	-0.00056069	512.5	0.09854	685	0.01152	0.76514	0.83758	0.76459	0.75448				455.001	-0.00056069	455.001	0.00166	455.001	1.18449	455.001	1.16649
	454.007	-0.00038403	513	0.0972	686	0.00922	0.74495	0.82166	0.74447	0.73835				454.007	-0.00038403	454.007	0.0022	454.007	1.18874	454.007	1.1705
	453.013	0.000393904	513.5	0.09854	687	0.00922	0.7067	0.80573	0.72032	0.70968				453.013	0.000393904	453.013	0.00278	453.013	1.20023	453.013	1.17394
	452.019	-0.000438908	514	0.09854	688	0.01152	0.67481	0.78662	0.7002	0.68817				452.019	-0.000438908	452.019	0.00187	452.019	1.2108	452.019	1.18343
	450.986	-0.000617562	514.5	0.09854	689	0.00922	0.63443	0.75796	0.666	0.65591				450.986	-0.000617562	450.986	0.00188	450.986	1.22372	450.986	1.18788
	449.991	-0.00027477	515	0.0972	690	0.00922	0.59724	0.72611	0.63783	0.62366				449.991	-0.00027477	449.991	0.00246	449.991	1.24068	449.991	1.19928
	448.996	-0.000895456	515.5	0.0972	691	0.00922	0.55792	0.70064	0.60362	0.59498				448.996	-0.000895456	448.996	0.00151	448.996	1.25242	448.996	1.20666
	448.001	-0.000306434	516	0.09987	692	0.00922	0.52816	0.67516	0.57746	0.56093				448.001	-0.000306434	448.001	0.00192	448.001	1.26555	448.001	1.22791
	447.005	-0.000271873	516.5	0.0972	693	0.01037	0.49416	0.64331	0.55332	0.53584				447.005	-0.000271873	447.005	0.00184	447.005	1.27906	447.005	1.2227
	446.01	-0.00135	517	0.0972	694	0.01037	0.46546	0.61465	0.52515	0.51075				446.01	-0.00135	446.01	0.00127	446.01	1.29259	446.01	1.22653
	445.014	0.000170726	517.5	0.09854	695	0.00922	0.44208	0.59554	0.49698	0.48925				445.014	0.000170726	445.014	0.002	445.014	1.29994	445.014	1.23364
	444.018	-0.000665071	518	0.0972	696	0.01037	0.41658	0.57006	0.47887	0.46595				444.018	-0.000665071	444.018	0.00179	444.018	1.30956	444.018	1.24163
	442.984	-0.000120974	518.5	0.0972	697	0.01152	0.39532	0.5414	0.45674	0.44624				442.984	-0.000120974	442.984	0.00191	442.984	1.31142	442.984	1.23859
	441.988	-0.000440097	519	0.09587	698	0.01037	0.37938	0.52548	0.44266	0.4319				441.988	-0.000440097	441.988	0.00231	441.988	1.3154	441.988	1.24008
	440.991	-0.000248848	519.5	0.09587	699	0.01037	0.36238	0.51592	0.42052	0.41219				440.991	-0.000248848	440.991	0.00207	440.991	1.31694	440.991	1.23574
	439.994	-1.23733e-05	520	0.09854	700	0.00806	0.34538	0.49363	0.40443	0.39427				439.994	-1.23733e-05	439.994	0.00239	439.994	1.31102	439.994	1.23067
	438.998	-3.80507e-05	520.5	0.0972	701	0.01037	0.33156	0.47452	0.39437	0.37814				438.998	-3.80507e-05	438.998	0.0022	438.998	1.30675	438.998	1.22618
	438.001	-0.000652819	521	0.0972	702	0.00922	0.31775	0.4586	0.37626	0.36559				438.001	-0.000652819	438.001	0.00154	438.001	1.301	438.001	1.22142
	437.004	-0.00129	521.5	0.0972	703	0.00691	0.30606	0.44904	0.3662	0.34946				437.004	-0.00129	437.004	0.000979127	437.004	1.28926	437.004	1.21162
	436.006	-0.000643824	522	0.09987	704	0.00806	0.29543	0.43312	0.35211	0.33871				436.006	-0.000643824	436.006	0.00176	436.006	1.27916	436.006	1.20312
	435.009	-0.00111	522.5	0.0972	705	0.01037	0.28374	0.42675	0.34406	0.32796				435.009	-0.00111	435.009	0.00145	435.009	1.26492	435.009	1.19165
	434.011	-5.45642e-05	523	0.09454	706	0.00691	0.27311	0.40764	0.32596	0.32079				434.011	-5.45642e-05	434.011	0.00179	434.011	1.25435	434.011	1.18236
	433.013	-0.000727097	523.5	0.09587	707	0.00691	0.26142	0.39172	0.3159	0.30824				433.013	-0.000727097	433.013	0.00188	433.013	1.24922	433.013	1.17457
	432.015	7.79175e-06	524	0.09587	708	0.00806	0.25292	0.37898	0.30785	0.29749				432.015	7.79175e-06	432.015	0.00205	432.015	1.23166	432.015	1.16444
	431.017	-0.000514102	524.5	0.0972	709	0.00922	0.24548	0.37261	0.30584	0.29391				431.017	-0.000514102	431.017	0.00203	431.017	1.21689	431.017	1.15402
	430.018	-0.000439115	525	0.0972	710	0.00806	0.23911	0.35987	0.29376	0.28315				430.018	-0.000439115	430.018	0.00174	430.018	1.2062	430.018	1.14159
	428.981	-0.000284187	525.5	0.09587	711	0.00922	0.23379	0.34395	0.27968	0.26882				428.981	-0.000284187	428.981	0.00228	428.981	1.19225	428.981	1.1351
	427.983	-0.000729578	526	0.0972	712	0.00806	0.2221	0.34395	0.27565	0.26344				427.983	-0.000729578	427.983	0.00159	427.983	1.18327	427.983	1.12776
	426.984	-0.000216715	526.5	0.09587	713	0.00691	0.21998	0.33121	0.26761	0.25627				426.984	-0.000216715	426.984	0.00174	426.984	1.16857	426.984	1.12006
	425.985	-0.000684868	527	0.09854	714	0.00806	0.21148	0.33121	0.26157	0.25269				425.985	-0.000684868	425.985	0.00144	425.985	1.15739	425.985	1.11374
	424.985	-0.0006736	527.5	0.0972	715	0.01037	0.20723	0.32166	0.25755	0.24731				424.985	-0.0006736	424.985	0.0017	424.985	1.15049	424.985	1.10914
	423.986	-0.000414237	528	0.0972	716	0.00922	0.19979	0.30892	0.24547	0.23477				423.986	-0.000414237	423.986	0.00213	423.986	1.14376	423.986	1.10368
	422.986	5.75742e-05	528.5	0.09454	717	0.00922	0.19447	0.30892	0.24145	0.23297				422.986	5.75742e-05	422.986	0.00225	422.986	1.13886	422.986	1.09634
	421.986	-9.92355e-05	529	0.09454	718	0.00922	0.19022	0.30573	0.24547	0.22939				421.986	-9.92355e-05	421.986	0.00216	421.986	1.12979	421.986	1.09439
	420.987	-0.000271459	529.5	0.0972	719	0.00922	0.18385	0.28662	0.22736	0.22581				420.987	-0.000271459	420.987	0.00209	420.987	1.12484	420.987	1.08906
	419.986	-0.000644806	530	0.09454	720	0.01152	0.17641	0.28025	0.22535	0.22043				419.986	-0.000644806	419.986	0.00195	419.986	1.1192	419.986	1.08501
	418.986	-6.75571e-05	530.5	0.09587	721	0.00691	0.17003	0.27389	0.21932	0.20968				418.986	-6.75571e-05	418.986	0.00208	418.986	1.11688	418.986	1.0787
	417.986	-0.000370374	531	0.09454	722	0.00806	0.17109	0.27389	0.20926	0.21147				417.986	-0.000370374	417.986	0.00194	417.986	1.10409	417.986	1.07561
	416.985	-0.000116368	531.5	0.09587	723	0.01037	0.16897	0.2707	0.20724	0.20072				416.985	-0.000116368	416.985	0.00206	416.985	1.0974	416.985	1.06886
	415.984	-0.000135259	532	0.09188	724	0.00922	0.16366	0.25478	0.20121	0.19892				415.984	-0.000135259	415.984	0.00246	415.984	1.09153	415.984	1.06427
	414.983	7.48428e-05	532.5	0.09587	725	0.00806	0.15515	0.25478	0.19718	0.19355				414.983	7.48428e-05	414.983	0.00209	414.983	1.07856	414.983	1.05742
	413.982	-1.22698e-05	533	0.09454	726	0.00691	0.15197	0.24204	0.19115	0.1828				413.982	-1.22698e-05	413.982	0.0027	413.982	1.07007	413.982	1.04819
	413.019	3.4585e-05	533.5	0.09454	727	0.00691	0.14984	0.23567	0.18511	0.17563				413.019	3.4585e-05	413.019	0.00229	413.019	1.06074	413.019	1.04182
	412.018	-0.000637569	534	0.09454	728	0.00461	0.14772	0.23248	0.18109	0.17563				412.018	-0.000637569	412.018	0.00263	412.018	1.05212	412.018	1.04026
	411.016	0.000165287	534.5	0.09454	729	0.01152	0.14134	0.23248	0.18109	0.17563				411.016	0.000165287	411.016	0.00205	411.016	1.03972	411.016	1.03021
	410.014	-0.000646874	535	0.09454	730	0.00806	0.14028	0.2293	0.17706	0.17204				410.014	-0.000646874	410.014	0.00197	410.014	1.02629	410.014	1.02202
	409.012	-0.000343681	535.5	0.09321	731	0.0023	0.12859	0.21656	0.16499	0.1595				409.012	-0.000343681	409.012	0.00254	409.012	1.01888	409.012	1.01434
	408.01	-0.000260231	536	0.09454	732	0.00576	0.12965	0.21338	0.16097	0.16308				408.01	-0.000260231	408.01	0.00244	408.01	1.00894	408.01	1.01029
	407.008	-0.000816814	536.5	0.09321	733	0.00576	0.12646	0.21338	0.15895	0.15771				407.008	-0.000816814	407.008	0.00192	407.008	0.99848	407.008	1.00052
	406.005	-0.000236068	537	0.09321	734	0.00922	0.1254	0.20382	0.15895	0.14875				406.005	-0.000236068	406.005	0.00278	406.005	0.98808	406.005	0.99256
	405.002	-0.000142867	537.5	0.09321	735	0.00691	0.12434	0.20064	0.15292	0.15233				405.002	-0.000142867	405.002	0.00272	405.002	0.98123	405.002	0.98751
	404	-0.000226909	538	0.09321	736	0.00922	0.11796	0.19108	0.14889	0.14337				404	-0.000226909	404	0.00222	404	0.97444	404	0.98683
	402.997	-0.000742448	538.5	0.09188	737	0.00806	0.11902	0.19427	0.15493	0.13799				402.997	-0.000742448	402.997	0.00219	402.997	0.96652	402.997	0.98526
	401.993	-0.000109329	539	0.09188	738	0.00806	0.11265	0.18471	0.14286	0.13441				401.993	-0.000109329	401.993	0.00241	401.993	0.95989	401.993	0.97952
	400.99	3.22033e-05	539.5	0.09188	739	0.01037	0.11158	0.17197	0.13883	0.13262				400.99	3.22033e-05	400.99	0.00262	400.99	0.95842	400.99	0.9784
	399.987	-0.000686678	540	0.09321	740	0.00461	0.10308	0.16242	0.12877	0.12545				399.987	-0.000686678	399.987	0.00219	399.987	0.95448	399.987	0.97672
	398.983	-0.000528425	540.5	0.09188	741	0	0.10308	0.16561	0.12475	0.12545				398.983	-0.000528425	398.983	0.00253	398.983	0.95359	398.983	0.97664
	398.018	-0.000339026	541	0.09188	742	0.00691	0.09989	0.16242	0.12877	0.12366				398.018	-0.000339026	398.018	0.00217	398.018	0.95124	398.018	0.98293
	397.014	-0.000288688	541.5	0.09055	743	0.00806	0.10096	0.16242	0.12676	0.12366				397.014	-0.000288688	397.014	0.00303	397.014	0.95182	397.014	0.98143
	396.01	-0.000727614	542	0.08788	744	0.01152	0.09671	0.17197	0.12475	0.12366				396.01	-0.000727614	396.01	0.00265	396.01	0.95142	396.01	0.98213
	395.005	6.88572e-06	542.5	0.08921	745	0.00576	0.09139	0.14968	0.11871	0.10753				395.005	6.88572e-06	395.005	0.00278	395.005	0.95311	395.005	0.9833
	394.001	-0.000182872	543	0.08921	746	0.00922	0.09671	0.16561	0.12274	0.1147				394.001	-0.000182872	394.001	0.00278	394.001	0.95291	394.001	0.98331
	392.996	-0.000276943	543.5	0.08921	747	0.00806	0.09352	0.16561	0.11469	0.10753				392.996	-0.000276943	392.996	0.00297	392.996	0.95507	392.996	0.98939
	391.992	-0.000152131	544	0.08921	748	0.00691	0.08502	0.14013	0.11268	0.10573				391.992	-0.000152131	391.992	0.00344	391.992	0.95787	391.992	0.99008
	390.987	-0.000227012	544.5	0.08921	749	0.00922	0.08502	0.14013	0.11066	0.10573				390.987	-0.000227012	390.987	0.00392	390.987	0.95851	390.987	0.99878
	389.982	-0.000498898	545	0.09055	750	0.00461	0.08395	0.13694	0.1006	0.08961				389.982	-0.000498898	389.982	0.0028	389.982	0.95837	389.982	0.99893
	389.015	5.94124e-05	545.5	0.08788	751	0.00691	0.08395	0.1465	0.10865	0.10215				389.015	5.94124e-05	389.015	0.00334	389.015	0.96066	389.015	1.00071
	388.01	1.17006e-05	546	0.08788	752	0.00922	0.08289	0.13057	0.10463	0.09677				388.01	1.17006e-05	388.01	0.00424	388.01	0.96352	388.01	1.00167
	387.004	-0.00124	546.5	0.08655	753	0.00461	0.07651	0.12102	0.09658	0.0914				387.004	-0.00124	387.004	0.00254	387.004	0.9632	387.004	1.0086
	385.998	-0.000715933	547	0.08655	754	0.00576	0.07333	0.11146	0.10463	0.08423				385.998	-0.000715933	385.998	0.00372	385.998	0.96389	385.998	1.00657
	384.993	-0.000130497	547.5	0.08655	755	0.01152	0.07439	0.1242	0.09457	0.09319				384.993	-0.000130497	384.993	0.00431	384.993	0.96404	384.993	1.00823
	383.987	-0.000544713	548	0.08655	756	0.00922	0.0712	0.1242	0.08652	0.08244				383.987	-0.000544713	383.987	0.00389	383.987	0.96244	383.987	1.01026
	383.019	-0.00131	548.5	0.08655	757	0.01037	0.07439	0.12739	0.09256	0.08602				383.019	-0.00131	383.019	0.00376	383.019	0.96429	383.019	1.01063
	382.013	-0.000690141	549	0.08389	758	0.00806	0.07226	0.11146	0.09658	0.08423				382.013	-0.000690141	382.013	0.00399	382.013	0.95885	382.013	1.01144
	381.006	-0.00029412	549.5	0.08522	759	0.00576	0.06801	0.10828	0.08652	0.08244				381.006	-0.00029412	381.006	0.0043	381.006	0.96064	381.006	1.01087
	380	-0.000382323	550	0.08389	760	0.01267	0.0712	0.12102	0.08652	0.08065				380	-0.000382323	380	0.00456	380	0.95239	380	1.01214
	378.993	-4.22956e-05	550.5	0.08256	761	0.00691	0.06482	0.10191	0.08048	0.07706				378.993	-4.22956e-05	378.993	0.00547	378.993	0.95643	378.993	1.01328
	377.986	-0.000412685	551	0.08256	762	0.00346	0.05951	0.10191	0.07847	0.07348				377.986	-0.000412685	377.986	0.00519	377.986	0.95152	377.986	1.01318
	377.017	-0.000105084	551.5	0.08389	763	0.00806	0.06376	0.10191	0.07847	0.07168				377.017	-0.000105084	377.017	0.00527	377.017	0.94685	377.017	1.01033
	376.01	-0.0007456	552	0.08123	764	0.00922	0.05739	0.09554	0.06439	0.0681				376.01	-0.0007456	376.01	0.00515	376.01	0.94463	376.01	1.01132
	375.003	6.06033e-05	552.5	0.08123	765	0.00806	0.04995	0.08917	0.06237	0.06631				375.003	6.06033e-05	375.003	0.00571	375.003	0.93991	375.003	1.01412
	373.995	-0.000639223	553	0.07989	766	0.01037	0.05739	0.09554	0.07445	0.06631				373.995	-0.000639223	373.995	0.00452	373.995	0.93928	373.995	1.01502
	372.987	0.000549648	553.5	0.08123	767	0.00922	0.05739	0.08917	0.07042	0.06452				372.987	0.000549648	372.987	0.00625	372.987	0.93768	372.987	1.01
	372.018	-0.00121	554	0.07989	768	0.00691	0.05313	0.09236	0.07445	0.05556				372.018	-0.00121	372.018	0.00523	372.018	0.93763	372.018	1.01054
	371.01	0.00315	554.5	0.07723	769	0.00806	0.04782	0.07325	0.05634	0.06452				371.01	0.00315	371.01	0.008	371.01	0.9439	371.01	1.01721
	370.002	-7.49593e-05	555	0.07723	770	0.00922	0.0542	0.10191	0.06841	0.06272				370.002	-7.49593e-05	370.002	0.00744	370.002	0.9409	370.002	0.993
	368.994	-0.00222	555.5	0.07989	771	0.00346	0.0457	0.05732	0.05433	0.05197				368.994	-0.00222	368.994	0.00457	368.994	0.9268	368.994	1.01874
	367.985	0.000407559	556	0.07723	772	0.00461	0.04357	0.07006	0.04829	0.04659				367.985	0.000407559	367.985	0.00735	367.985	0.93158	367.985	1.01087
	367.016	-0.00129	556.5	0.0759	773	0.00576	0.04251	0.06688	0.05231	0.04659				367.016	-0.00129	367.016	0.00666	367.016	0.92337	367.016	1.02236
	366.007	0.00151	557	0.07457	774	0.00922	0.04251	0.06688	0.05634	0.0448				366.007	0.00151	366.007	0.00731	366.007	0.93197	366.007	1.02542
	364.998	-0.00207	557.5	0.07457	775	0.00691	0.04145	0.05732	0.04427	0.04122				364.998	-0.00207	364.998	0.00567	364.998	0.91933	364.998	1.02755
	363.989	-0.000160412	558	0.07324	776	0.00691	0.03613	0.06688	0.03823	0.03943				363.989	-0.000160412	363.989	0.00882	363.989	0.92342	363.989	1.02855
	363.018	-0.000643773	558.5	0.0719	777	0.0023	0.03932	0.05732	0.04427	0.04122				363.018	-0.000643773	363.018	0.00743	363.018	0.92447	363.018	1.03986
	362.009	-0.00132	559	0.0719	778	0.00346	0.03613	0.05414	0.04427	0.03584				362.009	-0.00132	362.009	0.00768	362.009	0.91926	362.009	1.04449
	361	-0.00195	559.5	0.0719	779	0.01267	0.03719	0.06369	0.04628	0.03763				361	-0.00195	361	0.00683	361	0.92896	361	1.04774
	359.99	-0.00104	560	0.07057	780	0.00806	0.03507	0.05096	0.02817	0.03047				359.99	-0.00104	359.99	0.00817	359.99	0.93156	359.99	1.03937
	359.019	-0.000808391	560.5	0.0719	781	0.01037	0.02763	0.05096	0.03421	0.02688				359.019	-0.000808391	359.019	0.00826	359.019	0.92988	359.019	1.05754
	358.009	-0.00147	561	0.06791	782	0.00691	0.02869	0.05414	0.02817	0.02688				358.009	-0.00147	358.009	0.00863	358.009	0.92876	358.009	1.06009
	356.999	0.000766824	561.5	0.06791	783	0.01037	0.02976	0.05096	0.03622	0.03226				356.999	0.000766824	356.999	0.00954	356.999	0.92972	356.999	1.06815
	355.989	0.00068958	562	0.06791	784	0.00806	0.0255	0.03822	0.03421	0.02688				355.989	0.00068958	355.989	0.00951	355.989	0.92475	355.989	1.07265
	355.017	-0.000767927	562.5	0.06791	785	0.00691	0.02338	0.03822	0.02817	0.02509				355.017	-0.000767927	355.017	0.00928	355.017	0.92961	355.017	1.08566
	354.007	-0.000979197	563	0.07057	786	0.00461	0.02125	0.02866	0.02414	0.01613				354.007	-0.000979197	354.007	0.01002	354.007	0.93135	354.007	1.07835
	352.996	-0.00198	563.5	0.06391	787	0.01037	0.01913	0.04777	0.02616	0.01792				352.996	-0.00198	352.996	0.00822	352.996	0.94347	352.996	1.09437
	351.985	-0.00244	564	0.06525	788	0.00691	0.02657	0.03185	0.02817	0.02867				351.985	-0.00244	351.985	0.01039	351.985	0.95476	351.985	1.10063
	351.013	-0.000709886	564.5	0.06391	789	0.00806	0.02125	0.02229	0.0161	0.01792				351.013	-0.000709886	351.013	0.00948	351.013	0.95895	351.013	1.10588
	350.002	-0.00132	565	0.06391	790	0.00461	0.017	0.02229	0.02213	0.01792				350.002	-0.00132	350.002	0.01139	350.002	0.95233	350.002	1.11999
	348.991	-0.00198	565.5	0.06391	791	0.01152	0.01807	0.03185	0.02213	0.01792				348.991	-0.00198	348.991	0.01094	348.991	0.96227	348.991	1.13717
	348.018	-7.13359e-05	566	0.06125	792	0.00806	0.017	0.02229	0.0161	0.00717				348.018	-7.13359e-05	348.018	0.0129	348.018	0.97058	348.018	1.13301
	347.007	-0.00189	566.5	0.06258	793	0.01152	0.01382	0.01911	0.02012	0.01792				347.007	-0.00189	347.007	0.01048	347.007	0.97945	347.007	1.14302
	345.995	-0.00183	567	0.05992	794	0.01037	0.01488	0.02229	0.01408	0.01075				345.995	-0.00183	345.995	0.01084	345.995	0.97821	345.995	1.14588
	344.984	-0.00216	567.5	0.05859	795	0.01152	0.01063	0.02866	0.02213	0.01971				344.984	-0.00216	344.984	0.01042	344.984	0.9793	344.984	1.15076
	344.01	-0.00273	568	0.05992	796	0.00806	0.01063	0.00955	0	0.00358				344.01	-0.00273	344.01	0.011	344.01	0.98267	344.01	1.16493
	342.998	-0.00155	568.5	0.05726	797	0.01037	0.01063	0.02548	0.01207	0.00717				342.998	-0.00155	342.998	0.01147	342.998	0.98711	342.998	1.15307
	341.986	-0.00191	569	0.05726	798	0.00806	0.0085	0.00637	0.00604	0				341.986	-0.00191	341.986	0.01026	341.986	0.99443	341.986	1.17137
	341.013	-0.00151	569.5	0.05459	799	0.00576	0.01275	0	0.01408	0.00896				341.013	-0.00151	341.013	0.01079	341.013	0.98034	341.013	1.16923
	340	-0.00112	570	0.05459	800	0.00806	0	0	0.01207	0.00358				340	-0.00112	340	0.01189	340	0.98646	340	1.17043
	338.988	-0.00103	570.5	0.05326	--	--	--	--	--	--				338.988	-0.00103	338.988	0.01143	338.988	0.98696	338.988	1.18309
	338.014	-0.00188	571	0.05326	--	--	--	--	--	--				338.014	-0.00188	338.014	0.01013	338.014	0.98188	338.014	1.17089
	337.001	-0.00038584	571.5	0.05326	--	--	--	--	--	--				337.001	-0.00038584	337.001	0.01344	337.001	0.98039	337.001	1.16485
	335.988	-0.00077232	572	0.0506	--	--	--	--	--	--				335.988	-0.00077232	335.988	0.01085	335.988	0.98417	335.988	1.16027
	335.014	-0.000252522	572.5	0.05193	--	--	--	--	--	--				335.014	-0.000252522	335.014	0.0127	335.014	0.98774	335.014	1.16466
	334.001	-0.00285	573	0.0506	--	--	--	--	--	--				334.001	-0.00285	334.001	0.01127	334.001	0.98829	334.001	1.16666
	332.987	-0.000899175	573.5	0.04794	--	--	--	--	--	--				332.987	-0.000899175	332.987	0.01271	332.987	0.97656	332.987	1.16271
	332.013	0.000563307	574	0.04794	--	--	--	--	--	--				332.013	0.000563307	332.013	0.01086	332.013	0.9783	332.013	1.16584
	330.999	-0.00237	574.5	0.04794	--	--	--	--	--	--				330.999	-0.00237	330.999	0.01166	330.999	0.98039	330.999	1.14765
	329.985	-0.00192	575	0.0466	--	--	--	--	--	--				329.985	-0.00192	329.985	0.0103	329.985	0.97133	329.985	1.1816
	329.01	-0.00127	575.5	0.04527	--	--	--	--	--	--				329.01	-0.00127	329.01	0.01315	329.01	0.97268	329.01	1.1557
	327.996	-0.00083676	576	0.04527	--	--	--	--	--	--				327.996	-0.00083676	327.996	0.01375	327.996	0.96717	327.996	1.17341
	326.982	-0.00133	576.5	0.04394	--	--	--	--	--	--				326.982	-0.00133	326.982	0.0123	326.982	0.97393	326.982	1.1646
	326.006	-0.00184	577	0.04261	--	--	--	--	--	--				326.006	-0.00184	326.006	0.01129	326.006	0.96554	326.006	1.17621
	324.992	-0.0016	577.5	0.04394	--	--	--	--	--	--				324.992	-0.0016	324.992	0.01394	324.992	0.97296	324.992	1.16403
	324.016	-0.0018	578	0.04261	--	--	--	--	--	--				324.016	-0.0018	324.016	0.01355	324.016	0.97392	324.016	1.18317
	323.002	-0.00183	578.5	0.04261	--	--	--	--	--	--				323.002	-0.00183	323.002	0.01335	323.002	0.97299	323.002	1.16761
	321.987	0.000451401	579	0.04128	--	--	--	--	--	--				321.987	0.000451401	321.987	0.01466	321.987	0.97839	321.987	1.16818
	321.011	-0.00196	579.5	0.03995	--	--	--	--	--	--				321.011	-0.00196	321.011	0.01359	321.011	0.97086	321.011	1.1989
	319.996	-0.00212	580	0.03995	--	--	--	--	--	--				319.996	-0.00212	319.996	0.01187	319.996	0.96838	319.996	1.18437
	319.019	-0.00121	580.5	0.03862	--	--	--	--	--	--				319.019	-0.00121	319.019	0.01429	319.019	0.9784	319.019	1.17955
	318.004	-0.000609394	581	0.03728	--	--	--	--	--	--				318.004	-0.000609394	318.004	0.01176	318.004	0.97608	318.004	1.19837
	316.989	-0.000164397	581.5	0.03728	--	--	--	--	--	--				316.989	-0.000164397	316.989	0.01237	316.989	0.97934	316.989	1.2026
	316.012	-0.00453	582	0.03728	--	--	--	--	--	--				316.012	-0.00453	316.012	0.00951	316.012	0.98884	316.012	1.19056
	314.996	-0.000984001	582.5	0.03728	--	--	--	--	--	--				314.996	-0.000984001	314.996	0.00882	314.996	0.98798	314.996	1.20428
	314.019	-0.000588817	583	0.03462	--	--	--	--	--	--				314.019	-0.000588817	314.019	0.01033	314.019	0.99416	314.019	1.20873
	313.003	-0.00329	583.5	0.03595	--	--	--	--	--	--				313.003	-0.00329	313.003	0.00136	313.003	0.98856	313.003	1.23648
	311.987	0.000803933	584	0.03329	--	--	--	--	--	--				311.987	0.000803933	311.987	0.00998	311.987	1.00116	311.987	1.1913
	311.01	-0.00123	584.5	0.03462	--	--	--	--	--	--				311.01	-0.00123	311.01	0.00867	311.01	1.00724	311.01	1.18579
	309.994	-0.00643	585	0.03196	--	--	--	--	--	--				309.994	-0.00643	309.994	-0.00674	309.994	0.9832	309.994	1.18356
	309.016	0.00529	585.5	0.03063	--	--	--	--	--	--				309.016	0.00529	309.016	0.00781	309.016	0.99691	309.016	1.17312
	308	0.01634	586	0.03329	--	--	--	--	--	--				308	0.01634	308	0.00931	308	1.00305	308	1.1407
	306.983	-0.01528	586.5	0.03196	--	--	--	--	--	--				306.983	-0.01528	306.983	-0.02181	306.983	0.95902	306.983	1.2015
	306.005	-0.00754	587	0.03063	--	--	--	--	--	--				306.005	-0.00754	306.005	0.00181	306.005	1.0103	306.005	1.17699
	304.988	0.04323	587.5	0.03063	--	--	--	--	--	--				304.988	0.04323	304.988	-0.00271	304.988	0.93981	304.988	1.06401
	304.01	-0.02002	588	0.02929	--	--	--	--	--	--				304.01	-0.02002	304.01	-0.03587	304.01	0.94818	304.01	0.87508
	302.993	0.07317	588.5	0.02663	--	--	--	--	--	--				302.993	0.07317	302.993	-0.05299	302.993	0.77941	302.993	0.98473
	302.014	-0.02331	589	0.02796	--	--	--	--	--	--				302.014	-0.02331	302.014	-0.10248	302.014	0.52768	302.014	0.97982
	300.997	-0.02236	589.5	0.02663	--	--	--	--	--	--				300.997	-0.02236	300.997	0.06823	300.997	0.81351	300.997	10
	300.018	3.14684	590	0.02663	--	--	--	--	--	--				300.018	3.14684	300.018	3.50936	300.018	3.57643	300.018	10
	299.001	0.10454	590.5	0.02663	--	--	--	--	--	--				299.001	0.10454	299.001	-0.5101	299.001	-0.15172	299.001	10
	297.983	0.19838	591	0.0253	--	--	--	--	--	--				297.983	0.19838	297.983	10	297.983	1.34152	297.983	-0.23217
	297.004	10	591.5	0.02796	--	--	--	--	--	--				297.004	10	297.004	10	297.004	-0.06041	297.004	0.58632
	295.986	0.42732	592	0.02397	--	--	--	--	--	--				295.986	0.42732	295.986	10	295.986	0.73138	295.986	10
	295.007	-0.23549	592.5	0.02663	--	--	--	--	--	--				295.007	-0.23549	295.007	10	295.007	10	295.007	-0.7513
	293.989	-0.98079	593	0.02397	--	--	--	--	--	--				293.989	-0.98079	293.989	-0.61108	293.989	-0.78336	293.989	10
	293.009	0.12395	593.5	0.02397	--	--	--	--	--	--				293.009	0.12395	293.009	-0.11784	293.009	0.24254	293.009	10
	291.991	-0.00349	594	0.02397	--	--	--	--	--	--				291.991	-0.00349	291.991	-0.48663	291.991	10	291.991	10
	291.011	10	594.5	0.02264	--	--	--	--	--	--				291.011	10	291.011	0.00212	291.011	-0.33867	291.011	-0.30666
	289.992	0.03015	595	0.0213	--	--	--	--	--	--				289.992	0.03015	289.992	10	289.992	-1.07175	289.992	10
	289.013	-0.80313	595.5	0.01997	--	--	--	--	--	--				289.013	-0.80313	289.013	10	289.013	-0.54972	289.013	10
	287.994	3.51993	596	0.0213	--	--	--	--	--	--				287.994	3.51993	287.994	3.5958	287.994	10	287.994	0.48307
	287.014	10	596.5	0.01997	--	--	--	--	--	--				287.014	10	287.014	-0.76027	287.014	-0.22085	287.014	0.74257
	285.994	0.97069	597	0.0213	--	--	--	--	--	--				285.994	0.97069	285.994	0.20405	285.994	0.83924	285.994	10
	285.014	0.34418	597.5	0.02264	--	--	--	--	--	--				285.014	0.34418	285.014	-0.07716	285.014	-0.47831	285.014	0.32452
	283.995	-0.4228	598	0.0213	--	--	--	--	--	--				283.995	-0.4228	283.995	-0.09852	283.995	-0.30998	283.995	10
	283.014	0.20391	598.5	0.01997	--	--	--	--	--	--				283.014	0.20391	283.014	10	283.014	0.15612	283.014	0.29687
	281.995	0.25866	599	0.01864	--	--	--	--	--	--				281.995	0.25866	281.995	10	281.995	0.37512	281.995	-0.60918
	281.014	-0.88112	599.5	0.01731	--	--	--	--	--	--				281.014	-0.88112	281.014	-1.11259	281.014	10	281.014	10
	279.994	-0.52708	600	0.01997	--	--	--	--	--	--				279.994	-0.52708	279.994	-0.24152	279.994	-0.3556	279.994	10
	279.013	-0.91909	600.5	0.01731	--	--	--	--	--	--				279.013	-0.91909	279.013	-1.29489	279.013	-0.13233	279.013	10
	277.993	-0.26461	601	0.01864	--	--	--	--	--	--				277.993	-0.26461	277.993	10	277.993	0.15357	277.993	0.39288
	277.012	10	601.5	0.01598	--	--	--	--	--	--				277.012	10	277.012	10	277.012	10	277.012	10
	275.992	-0.46011	602	0.01598	--	--	--	--	--	--				275.992	-0.46011	275.992	-0.13685	275.992	10	275.992	10
	275.01	10	602.5	0.01731	--	--	--	--	--	--				275.01	10	275.01	3.4235	275.01	10	275.01	-0.37596
	273.99	-0.25202	603	0.01864	--	--	--	--	--	--				273.99	-0.25202	273.99	-0.02821	273.99	10	273.99	-0.11404
	273.008	10	603.5	0.01598	--	--	--	--	--	--				273.008	10	273.008	3.74609	273.008	3.39278	273.008	10
	271.987	0.31053	604	0.01598	--	--	--	--	--	--				271.987	0.31053	271.987	-0.0453	271.987	-0.05492	271.987	10
	271.006	-0.44568	604.5	0.01598	--	--	--	--	--	--				271.006	-0.44568	271.006	0.22827	271.006	-0.27316	271.006	10
	269.985	10	605	0.01598	--	--	--	--	--	--				269.985	10	269.985	10	269.985	0.24641	269.985	1.06473
	269.003	10	605.5	0.01598	--	--	--	--	--	--				269.003	10	269.003	-0.33563	269.003	10	269.003	10
	267.982	0.10761	606	0.01465	--	--	--	--	--	--				267.982	0.10761	267.982	-0.06803	267.982	-0.08844	267.982	-0.02779
	266.999	-0.52271	606.5	0.01598	--	--	--	--	--	--				266.999	-0.52271	266.999	-0.39292	266.999	10	266.999	10
	266.017	-0.79366	607	0.01465	--	--	--	--	--	--				266.017	-0.79366	266.017	-0.62904	266.017	10	266.017	-0.24092
	264.996	10	607.5	0.01465	--	--	--	--	--	--				264.996	10	264.996	10	264.996	-0.20049	264.996	10
	264.013	1.21186	608	0.01465	--	--	--	--	--	--				264.013	1.21186	264.013	10	264.013	10	264.013	10
	262.991	10	608.5	0.01465	--	--	--	--	--	--				262.991	10	262.991	10	262.991	0.054	262.991	10
	262.009	10	609	0.01465	--	--	--	--	--	--				262.009	10	262.009	-0.01462	262.009	10	262.009	0.34528
	260.987	0.35875	609.5	0.01332	--	--	--	--	--	--				260.987	0.35875	260.987	-0.01415	260.987	10	260.987	-0.83719
	260.004	-0.33872	610	0.01465	--	--	--	--	--	--				260.004	-0.33872	260.004	0.14346	260.004	10	260.004	-1.37975
	258.982	10	610.5	0.01465	--	--	--	--	--	--				258.982	10	258.982	-0.1651	258.982	-0.14644	258.982	10
	257.999	-1.2146	611	0.01465	--	--	--	--	--	--				257.999	-1.2146	257.999	10	257.999	10	257.999	0.66022
	257.016	0.22611	611.5	0.01465	--	--	--	--	--	--				257.016	0.22611	257.016	0.22066	257.016	10	257.016	10
	255.993	0.91719	612	0.01465	--	--	--	--	--	--				255.993	0.91719	255.993	1.26976	255.993	10	255.993	0.30186
	255.01	10	612.5	0.01332	--	--	--	--	--	--				255.01	10	255.01	10	255.01	-0.21943	255.01	-0.72912
	253.987	0.10044	613	0.01198	--	--	--	--	--	--				253.987	0.10044	253.987	0.31878	253.987	10	253.987	10
	253.004	10	613.5	0.01332	--	--	--	--	--	--				253.004	10	253.004	1.06024	253.004	0.35725	253.004	-0.39002
	251.981	0.24173	614	0.01332	--	--	--	--	--	--				251.981	0.24173	251.981	10	251.981	10	251.981	-0.33269
	250.997	10	614.5	0.01332	--	--	--	--	--	--				250.997	10	250.997	-0.01045	250.997	0.49931	250.997	-1.12637
	250.013	-0.66534	615	0.01332	--	--	--	--	--	--				250.013	-0.66534	250.013	-0.8661	250.013	-0.08905	250.013	10
	248.99	10	615.5	0.01198	--	--	--	--	--	--				248.99	10	248.99	10	248.99	-0.07748	248.99	10
	248.006	10	616	0.01065	--	--	--	--	--	--				248.006	10	248.006	0.07075	248.006	0.31424	248.006	10
	246.983	10	616.5	0.01198	--	--	--	--	--	--				246.983	10	246.983	0.10724	246.983	10	246.983	-0.11596
	245.999	-0.01843	617	0.01065	--	--	--	--	--	--				245.999	-0.01843	245.999	-0.00935	245.999	10	245.999	0.15386
	245.014	-0.25158	617.5	0.01198	--	--	--	--	--	--				245.014	-0.25158	245.014	0.69933	245.014	-0.29274	245.014	0.4321
	243.991	10	618	0.01332	--	--	--	--	--	--				243.991	10	243.991	10	243.991	10	243.991	-0.30589
	243.006	0.24224	618.5	0.01198	--	--	--	--	--	--				243.006	0.24224	243.006	0.18973	243.006	10	243.006	10
	241.982	0.014	619	0.00932	--	--	--	--	--	--				241.982	0.014	241.982	0.28702	241.982	0.1768	241.982	-0.34632
	240.998	-0.23883	619.5	0.01198	--	--	--	--	--	--				240.998	-0.23883	240.998	0.85599	240.998	10	240.998	0.43677
	240.013	0.46115	620	0.00932	--	--	--	--	--	--				240.013	0.46115	240.013	-0.27761	240.013	0.30396	240.013	-0.05948
	238.989	-0.74385	620.5	0.01065	--	--	--	--	--	--				238.989	-0.74385	238.989	-0.50075	238.989	10	238.989	10
	238.004	-0.02411	621	0.01065	--	--	--	--	--	--				238.004	-0.02411	238.004	0.17399	238.004	0.88186	238.004	10
	237.019	0.07607	621.5	0.01065	--	--	--	--	--	--				237.019	0.07607	237.019	-0.17089	237.019	10	237.019	0.2869
	235.994	10	622	0.01332	--	--	--	--	--	--				235.994	10	235.994	-0.00425	235.994	10	235.994	10
	235.009	10	622.5	0.01065	--	--	--	--	--	--				235.009	10	235.009	10	235.009	10	235.009	10
	233.984	0.4179	623	0.01065	--	--	--	--	--	--				233.984	0.4179	233.984	10	233.984	0.14181	233.984	10
	232.999	3.12654	623.5	0.01198	--	--	--	--	--	--				232.999	3.12654	232.999	3.27439	232.999	10	232.999	10
	232.014	10	624	0.01065	--	--	--	--	--	--				232.014	10	232.014	1.14819	232.014	0.95455	232.014	10
	230.989	-0.13826	624.5	0.01065	--	--	--	--	--	--				230.989	-0.13826	230.989	10	230.989	10	230.989	-0.90021
	230.003	-0.56212	625	0.01198	--	--	--	--	--	--				230.003	-0.56212	230.003	10	230.003	0.04315	230.003	-0.29783
	229.017	10	625.5	0.01198	--	--	--	--	--	--				229.017	10	229.017	10	229.017	10	229.017	10
	227.992	0.58032	626	0.01065	--	--	--	--	--	--				227.992	0.58032	227.992	0.05168	227.992	10	227.992	0.60031
	227.006	0.0066	626.5	0.00932	--	--	--	--	--	--				227.006	0.0066	227.006	0.06067	227.006	0.19008	227.006	10
	225.981	-0.38074	627	0.01065	--	--	--	--	--	--				225.981	-0.38074	225.981	-0.75307	225.981	10	225.981	0.91973
	224.995	-0.11908	627.5	0.01198	--	--	--	--	--	--				224.995	-0.11908	224.995	-0.21963	224.995	0.13088	224.995	0.17217
	224.009	-0.48794	628	0.01332	--	--	--	--	--	--				224.009	-0.48794	224.009	-0.44216	224.009	0.26634	224.009	0.65065
	222.983	-0.05978	628.5	0.01065	--	--	--	--	--	--				222.983	-0.05978	222.983	-0.14098	222.983	0.08254	222.983	10
	221.997	0.25781	629	0.00932	--	--	--	--	--	--				221.997	0.25781	221.997	0.07863	221.997	10	221.997	0.66276
	221.01	-0.07195	629.5	0.01198	--	--	--	--	--	--				221.01	-0.07195	221.01	10	221.01	0.23759	221.01	0.14421
	219.984	-0.0087	630	0.01065	--	--	--	--	--	--				219.984	-0.0087	219.984	0.87131	219.984	10	219.984	0.10584
	218.998	-0.28325	630.5	0.01065	--	--	--	--	--	--				218.998	-0.28325	218.998	-0.34022	218.998	0.46653	218.998	10
	218.011	0.20299	631	0.01198	--	--	--	--	--	--				218.011	0.20299	218.011	0.24981	218.011	1.11361	218.011	10
	216.985	0.12858	631.5	0.01065	--	--	--	--	--	--				216.985	0.12858	216.985	0.27339	216.985	0.20783	216.985	0.37349
	215.998	0.0526	632	0.01065	--	--	--	--	--	--				215.998	0.0526	215.998	-0.09507	215.998	-0.1344	215.998	0.21275
	215.011	0.12986	632.5	0.01198	--	--	--	--	--	--				215.011	0.12986	215.011	0.4281	215.011	0.60719	215.011	0.74853
	213.985	-0.25277	633	0.01065	--	--	--	--	--	--				213.985	-0.25277	213.985	-0.04359	213.985	-0.00589	213.985	0.55504
	212.998	-0.06603	633.5	0.00932	--	--	--	--	--	--				212.998	-0.06603	212.998	-0.34023	212.998	10	212.998	0.89021
	212.01	-0.37622	634	0.01065	--	--	--	--	--	--				212.01	-0.37622	212.01	10	212.01	0.25634	212.01	0.11322
	210.984	-0.2189	634.5	0.00932	--	--	--	--	--	--				210.984	-0.2189	210.984	-0.02317	210.984	0.22286	210.984	-0.01075
	209.996	0.1094	635	0.01065	--	--	--	--	--	--				209.996	0.1094	209.996	-0.145	209.996	10	209.996	-0.05701
	209.009	0.12098	635.5	0.00932	--	--	--	--	--	--				209.009	0.12098	209.009	0.03373	209.009	0.99246	209.009	-0.22671
	207.982	-0.08504	636	0.01332	--	--	--	--	--	--				207.982	-0.08504	207.982	-0.06815	207.982	10	207.982	10
	206.995	0.03071	636.5	0.01198	--	--	--	--	--	--				206.995	0.03071	206.995	0.31284	206.995	10	206.995	0.25375
	206.007	0.41051	637	0.01198	--	--	--	--	--	--				206.007	0.41051	206.007	0.14427	206.007	10	206.007	0.36362
	205.019	-0.19431	637.5	0.00932	--	--	--	--	--	--				205.019	-0.19431	205.019	-0.19017	205.019	0.55992	205.019	10
	203.992	-0.10602	638	0.01065	--	--	--	--	--	--				203.992	-0.10602	203.992	0.04214	203.992	0.05317	203.992	0.05004
	203.004	0.65487	638.5	0.01065	--	--	--	--	--	--				203.004	0.65487	203.004	0.00441	203.004	10	203.004	0.16104
	202.016	0.0957	639	0.01198	--	--	--	--	--	--				202.016	0.0957	202.016	0.17312	202.016	0.6882	202.016	0.53545
	200.989	-0.07039	639.5	0.01065	--	--	--	--	--	--				200.989	-0.07039	200.989	-0.52706	200.989	0.52038	200.989	10
	200	-0.15649	640	0.01065	--	--	--	--	--	--				200	-0.15649	200	-0.25618	200	0.26693	200	10
	--	--	640.5	0.01332	--	--	--	--	--	--				--	--	--	--	--	--	--	--
	buffer d		641	0.01332	--	--	--	--	--	--				buffer d				tk
	buffer d		641.5	0.01065	--	--	--	--	--	--				buffer d				tk
	采集时间:2023/3/17 13:57:05		642	0.00932	--	--	--	--	--	--				采集时间:2023/3/17 13:57:05				采集时间:2023/3/17 14:13:48
	操作员姓名 :		642.5	0.01332	--	--	--	--	--	--				操作员姓名 :				操作员姓名 :
	Scan 软件版本:5.0.0.999	--	643	0.01065	--	--	--	--	--	--				Scan 软件版本:5.0.0.999	--	--		Scan 软件版本:5.0.0.999	--	--
	参数清单:	--	643.5	0.01065	--	--	--	--	--	--				参数清单:	--	--		参数清单:	--	--
	仪器 Cary 60	--	644	0.00932	--	--	--	--	--	--				仪器 Cary 60	--	--		仪器 Cary 60	--	--
	仪器版本 2.00	--	644.5	0.01198	--	--	--	--	--	--				仪器版本 2.00	--	--		仪器版本 2.00	--	--
	开始 (nm) 800.0	--	645	0.00932	--	--	--	--	--	--				开始 (nm) 800.0	--	--		开始 (nm) 800.0	--	--
	停止 (nm) 200.0	--	645.5	0.01065	--	--	--	--	--	--				停止 (nm) 200.0	--	--		停止 (nm) 200.0	--	--
	X 模式 纳米	--	646	0.01065	--	--	--	--	--	--				X 模式 纳米	--	--		X 模式 纳米	--	--
	Y模式 Abs	--	646.5	0.01065	--	--	--	--	--	--				Y模式 Abs	--	--		Y模式 Abs	--	--
	UV-VIS 扫描速度 (nm/min) 4800.000	--	647	0.00932	--	--	--	--	--	--				UV-VIS 扫描速度 (nm/min) 4800.000	--	--		UV-VIS 扫描速度 (nm/min) 4800.000	--	--
	UV-Vis 数据间隔 (nm) 1.00	--	647.5	0.01198	--	--	--	--	--	--				UV-Vis 数据间隔 (nm) 1.00	--	--		UV-Vis 数据间隔 (nm) 1.00	--	--
	UV-VIS 平均时间 (sec) 0.0125	--	648	0.01065	--	--	--	--	--	--				UV-VIS 平均时间 (sec) 0.0125	--	--		UV-VIS 平均时间 (sec) 0.0125	--	--
	光束模式 双光路	--	648.5	0.01198	--	--	--	--	--	--				光束模式 双光路	--	--		光束模式 双光路	--	--
	基线矫正 开	--	649	0.01065	--	--	--	--	--	--				基线矫正 开	--	--		基线矫正 开	--	--
	基线类型 基线矫正	--	649.5	0.01065	--	--	--	--	--	--				基线类型 基线矫正	--	--		基线类型 基线矫正	--	--
	基线文件名称	--	650	0.00932	--	--	--	--	--	--				基线文件名称	--	--		基线文件名称	--	--
	基线标准参考物文件名称	--	650.5	0.00932	--	--	--	--	--	--				基线标准参考物文件名称	--	--		基线标准参考物文件名称	--	--
	循环模式 关		651	0.01065	--	--	--	--	--	--				循环模式 关				循环模式 关
	方法日志:		651.5	0.01065	--	--	--	--	--	--				方法日志:				方法日志:
	方法名称:		652	0.01065	--	--	--	--	--	--				方法名称:				方法名称:
	日期/时间标记:2023/3/17 13:55:22		652.5	0.00932	--	--	--	--	--	--				日期/时间标记:2023/3/17 13:55:22				日期/时间标记:2023/3/17 13:55:22
	方法修改:		653	0.01065	--	--	--	--	--	--				方法修改:				方法修改:
	Common Interval nm 更改：2023/3/17 13:55:48	旧: 5.00	653.5	0.00932	--	--	--	--	--	--				Common Interval nm 更改：2023/3/17 13:55:48	旧: 5.00	新: 1.00		Common Interval nm 更改：2023/3/17 13:55:48	旧: 5.00	新: 1.00
	Baseline Correction 更改：2023/3/17 13:55:48	旧:0	654	0.01198	--	--	--	--	--	--				Baseline Correction 更改：2023/3/17 13:55:48	旧:0	新:1		Baseline Correction 更改：2023/3/17 13:55:48	旧:0	新:1
	最终方法修改		654.5	0.00932	--	--	--	--	--	--				最终方法修改				最终方法修改
	<当前波长>	274	655	0.01065	--	--	--	--	--	--				<当前波长>	274			<当前波长>	262
	--	--	655.5	0.00932	--	--	--	--	--	--				--	--	--		--	--	--
	pdadmac		656	0.01065	--	--	--	--	--	--				pdadmac				pdadmac
	pdadmac		656.5	0.01065	--	--	--	--	--	--				pdadmac				pdadmac
	采集时间:2023/3/17 13:57:52		657	0.01065	--	--	--	--	--	--				采集时间:2023/3/17 13:57:52				采集时间:2023/3/17 14:14:34
	操作员姓名 :		657.5	0.01065	--	--	--	--	--	--				操作员姓名 :				操作员姓名 :
	Scan 软件版本:5.0.0.999		658	0.01065	--	--	--	--	--	--				Scan 软件版本:5.0.0.999				Scan 软件版本:5.0.0.999
	参数清单:		658.5	0.00932	--	--	--	--	--	--				参数清单:				参数清单:
	仪器 Cary 60	--	659	0.01198	--	--	--	--	--	--				仪器 Cary 60	--	--		仪器 Cary 60	--	--
	仪器版本 2.00	--	659.5	0.01065	--	--	--	--	--	--				仪器版本 2.00	--	--		仪器版本 2.00	--	--
	开始 (nm) 800.0	--	660	0.00932	--	--	--	--	--	--				开始 (nm) 800.0	--	--		开始 (nm) 800.0	--	--
	停止 (nm) 200.0	--	660.5	0.01198	--	--	--	--	--	--				停止 (nm) 200.0	--	--		停止 (nm) 200.0	--	--
	X 模式 纳米	--	661	0.01065	--	--	--	--	--	--				X 模式 纳米	--	--		X 模式 纳米	--	--
	Y模式 Abs	--	661.5	0.00932	--	--	--	--	--	--				Y模式 Abs	--	--		Y模式 Abs	--	--
	UV-VIS 扫描速度 (nm/min) 4800.000	--	662	0.01198	--	--	--	--	--	--				UV-VIS 扫描速度 (nm/min) 4800.000	--	--		UV-VIS 扫描速度 (nm/min) 4800.000	--	--
	UV-Vis 数据间隔 (nm) 1.00	--	662.5	0.01065	--	--	--	--	--	--				UV-Vis 数据间隔 (nm) 1.00	--	--		UV-Vis 数据间隔 (nm) 1.00	--	--
	UV-VIS 平均时间 (sec) 0.0125	--	663	0.00799	--	--	--	--	--	--				UV-VIS 平均时间 (sec) 0.0125	--	--		UV-VIS 平均时间 (sec) 0.0125	--	--
	光束模式 双光路	--	663.5	0.00932	--	--	--	--	--	--				光束模式 双光路	--	--		光束模式 双光路	--	--
	基线矫正 开	--	664	0.00932	--	--	--	--	--	--				基线矫正 开	--	--		基线矫正 开	--	--
	基线类型 基线矫正	--	664.5	0.00932	--	--	--	--	--	--				基线类型 基线矫正	--	--		基线类型 基线矫正	--	--
	基线文件名称	--	665	0.01065	--	--	--	--	--	--				基线文件名称	--	--		基线文件名称	--	--
	基线标准参考物文件名称	--	665.5	0.00799	--	--	--	--	--	--				基线标准参考物文件名称	--	--		基线标准参考物文件名称	--	--
	循环模式 关	--	666	0.00932	--	--	--	--	--	--				循环模式 关	--	--		循环模式 关	--	--
	方法日志:	--	666.5	0.01065	--	--	--	--	--	--				方法日志:	--	--		方法日志:	--	--
	方法名称:		667	0.00932	--	--	--	--	--	--				方法名称:				方法名称:
	日期/时间标记:2023/3/17 13:55:22		667.5	0.00799	--	--	--	--	--	--				日期/时间标记:2023/3/17 13:55:22				日期/时间标记:2023/3/17 13:55:22
	方法修改:		668	0.00932	--	--	--	--	--	--				方法修改:				方法修改:
	Common Interval nm 更改：2023/3/17 13:55:48	旧: 5.00	668.5	0.00932	--	--	--	--	--	--				Common Interval nm 更改：2023/3/17 13:55:48	旧: 5.00	新: 1.00		Common Interval nm 更改：2023/3/17 13:55:48	旧: 5.00	新: 1.00
	Baseline Correction 更改：2023/3/17 13:55:48	旧:0	669	0.00932	--	--	--	--	--	--				Baseline Correction 更改：2023/3/17 13:55:48	旧:0	新:1		Baseline Correction 更改：2023/3/17 13:55:48	旧:0	新:1
	最终方法修改		669.5	0.01065	--	--	--	--	--	--				最终方法修改				最终方法修改
	<当前波长>	239	670	0.01198	--	--	--	--	--	--				<当前波长>	239			<当前波长>	229
	--	--	670.5	0.00932	--	--	--	--	--	--				--	--	--
	tk		671	0.00932	--	--	--	--	--	--				tk
	tk		671.5	0.00799	--	--	--	--	--	--				tk
	采集时间:2023/3/17 13:59:28		672	0.00799	--	--	--	--	--	--				采集时间:2023/3/17 13:59:28
	操作员姓名 :		672.5	0.00932	--	--	--	--	--	--				操作员姓名 :
	Scan 软件版本:5.0.0.999		673	0.01065	--	--	--	--	--	--				Scan 软件版本:5.0.0.999
	参数清单:		673.5	0.00932	--	--	--	--	--	--				参数清单:
	仪器 Cary 60		674	0.01065	--	--	--	--	--	--				仪器 Cary 60
	仪器版本 2.00		674.5	0.01065	--	--	--	--	--	--				仪器版本 2.00
	开始 (nm) 800.0	--	675	0.01065	--	--	--	--	--	--				开始 (nm) 800.0	--	--
	停止 (nm) 200.0	--	675.5	0.00932	--	--	--	--	--	--				停止 (nm) 200.0	--	--
	X 模式 纳米	--	676	0.00932	--	--	--	--	--	--				X 模式 纳米	--	--
	Y模式 Abs	--	676.5	0.01332	--	--	--	--	--	--				Y模式 Abs	--	--
	UV-VIS 扫描速度 (nm/min) 4800.000	--	677	0.00799	--	--	--	--	--	--				UV-VIS 扫描速度 (nm/min) 4800.000	--	--
	UV-Vis 数据间隔 (nm) 1.00	--	677.5	0.00932	--	--	--	--	--	--				UV-Vis 数据间隔 (nm) 1.00	--	--
	UV-VIS 平均时间 (sec) 0.0125	--	678	0.00799	--	--	--	--	--	--				UV-VIS 平均时间 (sec) 0.0125	--	--
	光束模式 双光路	--	678.5	0.01065	--	--	--	--	--	--				光束模式 双光路	--	--
	基线矫正 开	--	679	0.00666	--	--	--	--	--	--				基线矫正 开	--	--
	基线类型 基线矫正	--	679.5	0.01065	--	--	--	--	--	--				基线类型 基线矫正	--	--
	基线文件名称	--	680	0.00799	--	--	--	--	--	--				基线文件名称	--	--
	基线标准参考物文件名称	--	680.5	0.00932	--	--	--	--	--	--				基线标准参考物文件名称	--	--
	循环模式 关	--	681	0.01065	--	--	--	--	--	--				循环模式 关	--	--
	方法日志:	--	681.5	0.00932	--	--	--	--	--	--				方法日志:	--	--
	方法名称:	--	682	0.01065	--	--	--	--	--	--				方法名称:	--	--
	日期/时间标记:2023/3/17 13:55:22	--	682.5	0.00932	--	--	--	--	--	--				日期/时间标记:2023/3/17 13:55:22	--	--
	方法修改:		683	0.00932	--	--	--	--	--	--				方法修改:
	Common Interval nm 更改：2023/3/17 13:55:48	旧: 5.00	683.5	0.01065	--	--	--	--	--	--				Common Interval nm 更改：2023/3/17 13:55:48	旧: 5.00	新: 1.00
	Baseline Correction 更改：2023/3/17 13:55:48	旧:0	684	0.01065	--	--	--	--	--	--				Baseline Correction 更改：2023/3/17 13:55:48	旧:0	新:1
	最终方法修改		684.5	0.01065	--	--	--	--	--	--				最终方法修改
	<当前波长>	287	685	0.01065	--	--	--	--	--	--				<当前波长>	287
	--	--	685.5	0.01065	--	--	--	--	--	--				--	--	--
	tk-pdadmac		686	0.01065	--	--	--	--	--	--				tk-pdadmac
	tk-pdadmac		686.5	0.00932	--	--	--	--	--	--				tk-pdadmac
	采集时间:2023/3/17 14:00:47		687	0.01065	--	--	--	--	--	--				采集时间:2023/3/17 14:00:47
	操作员姓名 :		687.5	0.01065	--	--	--	--	--	--				操作员姓名 :
	Scan 软件版本:5.0.0.999		688	0.01065	--	--	--	--	--	--				Scan 软件版本:5.0.0.999
	参数清单:		688.5	0.00666	--	--	--	--	--	--				参数清单:
	仪器 Cary 60		689	0.00932	--	--	--	--	--	--				仪器 Cary 60
	仪器版本 2.00		689.5	0.00666	--	--	--	--	--	--				仪器版本 2.00
	开始 (nm) 800.0		690	0.00932	--	--	--	--	--	--				开始 (nm) 800.0
	停止 (nm) 200.0		690.5	0.00932	--	--	--	--	--	--				停止 (nm) 200.0
	X 模式 纳米		691	0.00932	--	--	--	--	--	--				X 模式 纳米
	Y模式 Abs		691.5	0.00932	--	--	--	--	--	--				Y模式 Abs
	UV-VIS 扫描速度 (nm/min) 4800.000		692	0.01065	--	--	--	--	--	--				UV-VIS 扫描速度 (nm/min) 4800.000
	UV-Vis 数据间隔 (nm) 1.00		692.5	0.00666	--	--	--	--	--	--				UV-Vis 数据间隔 (nm) 1.00
	UV-VIS 平均时间 (sec) 0.0125		693	0.01065	--	--	--	--	--	--				UV-VIS 平均时间 (sec) 0.0125
	光束模式 双光路		693.5	0.00799	--	--	--	--	--	--				光束模式 双光路
	基线矫正 开		694	0.00799	--	--	--	--	--	--				基线矫正 开
	基线类型 基线矫正		694.5	0.00666	--	--	--	--	--	--				基线类型 基线矫正
	基线文件名称		695	0.00666	--	--	--	--	--	--				基线文件名称
	基线标准参考物文件名称		695.5	0.00932	--	--	--	--	--	--				基线标准参考物文件名称
	循环模式 关		696	0.01065	--	--	--	--	--	--				循环模式 关
	方法日志:		696.5	0.00666	--	--	--	--	--	--				方法日志:
	方法名称:		697	0.00932	--	--	--	--	--	--				方法名称:
	日期/时间标记:2023/3/17 13:55:22		697.5	0.00932	--	--	--	--	--	--				日期/时间标记:2023/3/17 13:55:22
	方法修改:		698	0.00799	--	--	--	--	--	--				方法修改:
	Common Interval nm 更改：2023/3/17 13:55:48	旧: 5.00	698.5	0.00932	--	--	--	--	--	--				Common Interval nm 更改：2023/3/17 13:55:48	旧: 5.00	新: 1.00
	Baseline Correction 更改：2023/3/17 13:55:48	旧:0	699	0.01065	--	--	--	--	--	--				Baseline Correction 更改：2023/3/17 13:55:48	旧:0	新:1
	最终方法修改		699.5	0.00799	--	--	--	--	--	--				最终方法修改
	<当前波长>	224	700	0.00932	--	--	--	--	--	--				<当前波长>	224
	--		700.5	0.00666	--	--	--	--	--	--
	--		701	0.00799	--	--	--	--	--	--
	--		701.5	0.01065	--	--	--	--	--	--
	--		702	0.01065	--	--	--	--	--	--
	--		702.5	0.00799	--	--	--	--	--	--
	--		703	0.00533	--	--	--	--	--	--
	--		703.5	0.00932	--	--	--	--	--	--
	--		704	0.01198	--	--	--	--	--	--
	--		704.5	0.01065	--	--	--	--	--	--
	--		705	0.00932	--	--	--	--	--	--
	--		705.5	0.01065	--	--	--	--	--	--
	--		706	0.00666	--	--	--	--	--	--
	--		706.5	0.00799	--	--	--	--	--	--
	--		707	0.00932	--	--	--	--	--	--
	--		707.5	0.01198	--	--	--	--	--	--
	--		708	0.01332	--	--	--	--	--	--
	--		708.5	0.01065	--	--	--	--	--	--
	--		709	0.00799	--	--	--	--	--	--
	--		709.5	0.00932	--	--	--	--	--	--
	--		710	0.01065	--	--	--	--	--	--
	--		710.5	0.00799	--	--	--	--	--	--
	--		711	0.00533	--	--	--	--	--	--
	--		711.5	0.00799	--	--	--	--	--	--
	--		712	0.00666	--	--	--	--	--	--
	--		712.5	0.00932	--	--	--	--	--	--
	--		713	0.00799	--	--	--	--	--	--
	--		713.5	0.00932	--	--	--	--	--	--
	--		714	0.00932	--	--	--	--	--	--
	--		714.5	0.01065	--	--	--	--	--	--
	--		715	0.01065	--	--	--	--	--	--
	--		715.5	0.00799	--	--	--	--	--	--
	--		716	0.01065	--	--	--	--	--	--
	--		716.5	0.01065	--	--	--	--	--	--
	--		717	0.00533	--	--	--	--	--	--
	--		717.5	0.00799	--	--	--	--	--	--
	--		718	0.00799	--	--	--	--	--	--
	--		718.5	0.00932	--	--	--	--	--	--
	--		719	0.00799	--	--	--	--	--	--
	--		719.5	0.01065	--	--	--	--	--	--
	--		720	0.00666	--	--	--	--	--	--
	--		720.5	0.00799	--	--	--	--	--	--
	--		721	0.01065	--	--	--	--	--	--
	--		721.5	0.00932	--	--	--	--	--	--
	--		722	0.00932	--	--	--	--	--	--
	--		722.5	0.01065	--	--	--	--	--	--
	--		723	0.00932	--	--	--	--	--	--
	--		723.5	0.00932	--	--	--	--	--	--
	--		724	0.00799	--	--	--	--	--	--
	--		724.5	0.00533	--	--	--	--	--	--
	--		725	0.00799	--	--	--	--	--	--
	--		725.5	0.00666	--	--	--	--	--	--
	--		726	0.00932	--	--	--	--	--	--
	--		726.5	0.00932	--	--	--	--	--	--
	--		727	0.01065	--	--	--	--	--	--
	--		727.5	0.00932	--	--	--	--	--	--
	--		728	0.00666	--	--	--	--	--	--
	--		728.5	0.01065	--	--	--	--	--	--
	--		729	0.00799	--	--	--	--	--	--
	--		729.5	0.00666	--	--	--	--	--	--
	--		730	0.00932	--	--	--	--	--	--
	--		730.5	0.00399	--	--	--	--	--	--
	--		731	0.00799	--	--	--	--	--	--
	--		731.5	0.01332	--	--	--	--	--	--
	--		732	0.00799	--	--	--	--	--	--
	--		732.5	0.01598	--	--	--	--	--	--
	--		733	0.00666	--	--	--	--	--	--
	--		733.5	0.00799	--	--	--	--	--	--
	--		734	0.00799	--	--	--	--	--	--
	--		734.5	0.00666	--	--	--	--	--	--
	--		735	0.00666	--	--	--	--	--	--
	--		735.5	0.01065	--	--	--	--	--	--
	--		736	0.00799	--	--	--	--	--	--
	--		736.5	0.01065	--	--	--	--	--	--
	--		737	0.00666	--	--	--	--	--	--
	--		737.5	0.00799	--	--	--	--	--	--
	--		738	0.01198	--	--	--	--	--	--
	--		738.5	0.00799	--	--	--	--	--	--
	--		739	0.01065	--	--	--	--	--	--
	--		739.5	0.00799	--	--	--	--	--	--
	--		740	0.00799	--	--	--	--	--	--
	--		740.5	0.00932	--	--	--	--	--	--
	--		741	0.00799	--	--	--	--	--	--
	--		741.5	0.00932	--	--	--	--	--	--
	--		742	0.00533	--	--	--	--	--	--
	--		742.5	0.00799	--	--	--	--	--	--
	--		743	0.00932	--	--	--	--	--	--
	--		743.5	0.00666	--	--	--	--	--	--
	--		744	0.00799	--	--	--	--	--	--
	--		744.5	0.00399	--	--	--	--	--	--
	--		745	0.00932	--	--	--	--	--	--
	--		745.5	0.00932	--	--	--	--	--	--
	--		746	0.00799	--	--	--	--	--	--
	--		746.5	0	--	--	--	--	--	--
	--		747	0.00799	--	--	--	--	--	--
	--		747.5	0.00666	--	--	--	--	--	--
	--		748	0.00666	--	--	--	--	--	--
	--		748.5	0.00666	--	--	--	--	--	--
	--		749	0.00799	--	--	--	--	--	--
	--		749.5	0.00799	--	--	--	--	--	--
	--		750	0.01065	--	--	--	--	--	--
	--		750.5	0.01332	--	--	--	--	--	--
	--		751	0.00799	--	--	--	--	--	--
	--		751.5	0.01065	--	--	--	--	--	--
	--		752	0.00533	--	--	--	--	--	--
	--		752.5	0.00799	--	--	--	--	--	--
	--		753	0.01332	--	--	--	--	--	--
	--		753.5	0.00932	--	--	--	--	--	--
	--		754	0.00533	--	--	--	--	--	--
	--		754.5	0.00932	--	--	--	--	--	--
	--		755	0.00666	--	--	--	--	--	--
	--		755.5	0.00799	--	--	--	--	--	--
	--		756	0.00799	--	--	--	--	--	--
	--		756.5	0.00932	--	--	--	--	--	--
	--		757	0.00932	--	--	--	--	--	--
	--		757.5	0.00399	--	--	--	--	--	--
	--		758	0.01198	--	--	--	--	--	--
	--		758.5	0.00799	--	--	--	--	--	--
	--		759	0.01198	--	--	--	--	--	--
	--		759.5	0.00932	--	--	--	--	--	--
	--		760	0.00666	--	--	--	--	--	--
	--		760.5	0.00266	--	--	--	--	--	--
	--		761	0.00399	--	--	--	--	--	--
	--		761.5	0.00799	--	--	--	--	--	--
	--		762	0.00666	--	--	--	--	--	--
	--		762.5	0.00932	--	--	--	--	--	--
	--		763	0.01065	--	--	--	--	--	--
	--		763.5	0.00799	--	--	--	--	--	--
	--		764	0.00666	--	--	--	--	--	--
	--		764.5	0.00266	--	--	--	--	--	--
	--		765	0.00799	--	--	--	--	--	--
	--		765.5	0.00666	--	--	--	--	--	--
	--		766	0.00666	--	--	--	--	--	--
	--		766.5	0.00932	--	--	--	--	--	--
	--		767	0.00666	--	--	--	--	--	--
	--		767.5	0.00533	--	--	--	--	--	--
	--		768	0.00133	--	--	--	--	--	--
	--		768.5	0.00932	--	--	--	--	--	--
	--		769	0.00533	--	--	--	--	--	--
	--		769.5	0.01198	--	--	--	--	--	--
	--		770	0.00399	--	--	--	--	--	--
	--		770.5	0.00399	--	--	--	--	--	--
	--		771	0.00533	--	--	--	--	--	--
	--		771.5	0.00533	--	--	--	--	--	--
	--		772	0.00932	--	--	--	--	--	--
	--		772.5	0.00399	--	--	--	--	--	--
	--		773	0.01332	--	--	--	--	--	--
	--		773.5	0.00666	--	--	--	--	--	--
	--		774	0.00799	--	--	--	--	--	--
	--		774.5	0.01198	--	--	--	--	--	--
	--		775	0.01198	--	--	--	--	--	--
	--		775.5	0.00799	--	--	--	--	--	--
	--		776	0.00533	--	--	--	--	--	--
	--		776.5	0.00399	--	--	--	--	--	--
	--		777	0.00399	--	--	--	--	--	--
	--		777.5	0.00799	--	--	--	--	--	--
	--		778	0.00932	--	--	--	--	--	--
	--		778.5	0.00399	--	--	--	--	--	--
	--		779	0.00666	--	--	--	--	--	--
	--		779.5	0.00666	--	--	--	--	--	--
	--		780	0.00799	--	--	--	--	--	--
	--		780.5	0.01065	--	--	--	--	--	--
	--		781	0.01065	--	--	--	--	--	--
	--		781.5	0.00932	--	--	--	--	--	--
	--		782	0.00799	--	--	--	--	--	--
	--		782.5	0.00799	--	--	--	--	--	--
	--		783	0.01065	--	--	--	--	--	--
	--		783.5	0.01465	--	--	--	--	--	--
	--		784	0.00666	--	--	--	--	--	--
	--		784.5	0.01198	--	--	--	--	--	--
	--		785	0.00932	--	--	--	--	--	--
	--		785.5	0.00666	--	--	--	--	--	--
	--		786	0.00932	--	--	--	--	--	--
	--		786.5	0.00266	--	--	--	--	--	--
	--		787	0.00666	--	--	--	--	--	--
	--		787.5	0.00266	--	--	--	--	--	--
	--		788	0.00666	--	--	--	--	--	--
	--		788.5	0.01065	--	--	--	--	--	--
	--		789	0.01198	--	--	--	--	--	--
	--		789.5	0.00932	--	--	--	--	--	--
	--		790	0.01198	--	--	--	--	--	--
	--		790.5	0.00533	--	--	--	--	--	--
	--		791	0.01332	--	--	--	--	--	--
	--		791.5	0.01065	--	--	--	--	--	--
	--		792	0.01198	--	--	--	--	--	--
	--		792.5	0.00399	--	--	--	--	--	--
	--		793	0.00533	--	--	--	--	--	--
	--		793.5	0.01198	--	--	--	--	--	--
	--		794	0.00666	--	--	--	--	--	--
	--		794.5	0.01065	--	--	--	--	--	--
	--		795	0.00399	--	--	--	--	--	--
	--		795.5	0.01332	--	--	--	--	--	--
	--		796	0.00932	--	--	--	--	--	--
	--		796.5	0.00799	--	--	--	--	--	--
	--		797	0.00399	--	--	--	--	--	--
	--		797.5	0.01065	--	--	--	--	--	--
	--		798	0.00799	--	--	--	--	--	--
	--		798.5	0.00266	--	--	--	--	--	--
	--		799	0.00266	--	--	--	--	--	--
	--		799.5	0.00399	--	--	--	--	--	--
	--		800	0.00799	--	--	--	--	--	--
	--		--	--	--	--	--	--	--	--
	--		--	--	--	--	--	--	--	--
	--		--	--	--	--	--	--	--	--
	--		--	--	--	--	--	--	--	--
	--		--	--	--	--	--	--	--	--
	--		--	--	--	--	--	--	--	--
	--		--	--	--	--	--	--	--	--
	--		--	--	--	--	--	--	--	--
	--		--	--	--	--	--	--	--	--
	--		--	--	--	--	--	--	--	--
	--		--	--	--	--	--	--	--	--
	--		--	--	--	--	--	--	--	--
	--		--	--	--	--	--	--	--	--
	--		--	--	--	--	--	--	--	--
	--		--	--	--	--	--	--	--	--
	--		--	--	--	--	--	--	--	--
	--		--	--	--	--	--	--	--	--
	--		--	--	--	--	--	--	--	--
	--		--	--	--	--	--	--	--	--
	--		--	--	--	--	--	--	--	--
	--		--	--	--	--	--	--	--	--
	--		--	--	--	--	--	--	--	--
	--		--	--	--	--	--	--	--	--
	--		--	--	--	--	--	--	--	--
	--		--	--	--	--	--	--	--	--
	--		--	--	--	--	--	--	--	--
	--		--	--	--	--	--	--	--	--
	--		--	--	--	--	--	--	--	--
	--		--	--	--	--	--	--	--	--
	--		--	--	--	--	--	--	--	--
	--		--	--	--	--	--	--	--	--
	--		--	--	--	--	--	--	--	--
	--		--	--	--	--	--	--	--	--
	--		--	--	--	--	--	--	--	--
	--		--	--	--	--	--	--	--	--
	--		--	--	--	--	--	--	--	--
	--		--	--	--	--	--	--	--	--
	--		--	--	--	--	--	--	--	--
	--		--	--	--	--	--	--	--	--
	--		--	--	--	--	--	--	--	--
	--		--	--	--	--	--	--	--	--
	--		--	--	--	--	--	--	--	--
	--		--	--	--	--	--	--	--	--
	--		--	--	--	--	--	--	--	--
	--		--	--	--	--	--	--	--	--
	--		--	--	--	--	--	--	--	--
	--		--	--	--	--	--	--	--	--
	--		--	--	--	--	--	--	--	--
	--		--	--	--	--	--	--	--	--
	--		--	--	--	--	--	--	--	--
	--		--	--	--	--	--	--	--	--
	--		--	--	--	--	--	--	--	--
	--		--	--	--	--	--	--	--	--
	--		--	--	--	--	--	--	--	--
	--		--	--	--	--	--	--	--	--
	--		--	--	--	--	--	--	--	--
	--		--	--	--	--	--	--	--	--
	--		--	--	--	--	--	--	--	--
	--		--	--	--	--	--	--	--	--
	--		--	--	--	--	--	--	--	--
	--		--	--	--	--	--	--	--	--
	--		--	--	--	--	--	--	--	--
	--		--	--	--	--	--	--	--	--
	--		--	--	--	--	--	--	--	--
	--		--	--	--	--	--	--	--	--
	--		--	--	--	--	--	--	--	--
	--		--	--	--	--	--	--	--	--
	--		--	--	--	--	--	--	--	--
	--		--	--	--	--	--	--	--	--
	--		--	--	--	--	--	--	--	--
	--		--	--	--	--	--	--	--	--
	--		--	--	--	--	--	--	--	--
	--		--	--	--	--	--	--	--	--
	--		--	--	--	--	--	--	--	--
	--		--	--	--	--	--	--	--	--
	--		--	--	--	--	--	--	--	--
	--		--	--	--	--	--	--	--	--
	--		--	--	--	--	--	--	--	--
	--		--	--	--	--	--	--	--	--
	--		--	--	--	--	--	--	--	--
	--		--	--	--	--	--	--	--	--
	--		--	--	--	--	--	--	--	--
	--		--	--	--	--	--	--	--	--
	--		--	--	--	--	--	--	--	--
	--		--	--	--	--	--	--	--	--
	--		--	--	--	--	--	--	--	--
	--		--	--	--	--	--	--	--	--
	--		--	--	--	--	--	--	--	--
	--		--	--	--	--	--	--	--	--
	--		--	--	--	--	--	--	--	--
	--		--	--	--	--	--	--	--	--
	--		--	--	--	--	--	--	--	--
	--		--	--	--	--	--	--	--	--
	--		--	--	--	--	--	--	--	--
	--		--	--	--	--	--	--	--	--
	--		--	--	--	--	--	--	--	--
	--		--	--	--	--	--	--	--	--
	--		--	--	--	--	--	--	--	--
	--		--	--	--	--	--	--	--	--
	--		--	--	--	--	--	--	--	--
	--		--	--	--	--	--	--	--	--
	--		--	--	--	--	--	--	--	--
	--		--	--	--	--	--	--	--	--
	--		--	--	--	--	--	--	--	--
	--		--	--	--	--	--	--	--	--
	--		--	--	--	--	--	--	--	--
	--		--	--	--	--	--	--	--	--
	--		--	--	--	--	--	--	--	--
	--		--	--	--	--	--	--	--	--
	--		--	--	--	--	--	--	--	--
	--		--	--	--	--	--	--	--	--
	--		--	--	--	--	--	--	--	--
	--		--	--	--	--	--	--	--	--
	--		--	--	--	--	--	--	--	--
	--		--	--	--	--	--	--	--	--
	--		--	--	--	--	--	--	--	--
	--		--	--	--	--	--	--	--	--
	--		--	--	--	--	--	--	--	--
	--		--	--	--	--	--	--	--	--
	--		--	--	--	--	--	--	--	--
	--		--	--	--	--	--	--	--	--
	--		--	--	--	--	--	--	--	--
	--		--	--	--	--	--	--	--	--
	--		--	--	--	--	--	--	--	--
	--		--	--	--	--	--	--	--	--
	--		--	--	--	--	--	--	--	--
	--		--	--	--	--	--	--	--	--
	--		--	--	--	--	--	--	--	--
	--		--	--	--	--	--	--	--	--
	--		--	--	--	--	--	--	--	--
	--		--	--	--	--	--	--	--	--
	--		--	--	--	--	--	--	--	--
	--		--	--	--	--	--	--	--	--
	--		--	--	--	--	--	--	--	--
	--		--	--	--	--	--	--	--	--
	--		--	--	--	--	--	--	--	--
	--		--	--	--	--	--	--	--	--
	--		--	--	--	--	--	--	--	--
	--		--	--	--	--	--	--	--	--
	--		--	--	--	--	--	--	--	--
	--		--	--	--	--	--	--	--	--
	--		--	--	--	--	--	--	--	--
	--		--	--	--	--	--	--	--	--
	--		--	--	--	--	--	--	--	--
	--		--	--	--	--	--	--	--	--
	--		--	--	--	--	--	--	--	--
	--		--	--	--	--	--	--	--	--
	--		--	--	--	--	--	--	--	--
	--		--	--	--	--	--	--	--	--
	--		--	--	--	--	--	--	--	--
	--		--	--	--	--	--	--	--	--
	--		--	--	--	--	--	--	--	--
	--		--	--	--	--	--	--	--	--
	--		--	--	--	--	--	--	--	--
	--		--	--	--	--	--	--	--	--
	--		--	--	--	--	--	--	--	--
	--		--	--	--	--	--	--	--	--
	--		--	--	--	--	--	--	--	--
	--		--	--	--	--	--	--	--	--
	--		--	--	--	--	--	--	--	--
	--		--	--	--	--	--	--	--	--
	--		--	--	--	--	--	--	--	--
	--		--	--	--	--	--	--	--	--
	--		--	--	--	--	--	--	--	--
	--		--	--	--	--	--	--	--	--
	--		--	--	--	--	--	--	--	--
	--		--	--	--	--	--	--	--	--
	--		--	--	--	--	--	--	--	--
	--		--	--	--	--	--	--	--	--
	--		--	--	--	--	--	--	--	--
	--		--	--	--	--	--	--	--	--
	--		--	--	--	--	--	--	--	--
	--		--	--	--	--	--	--	--	--
	--		--	--	--	--	--	--	--	--
	--		--	--	--	--	--	--	--	--
	--		--	--	--	--	--	--	--	--
	--		--	--	--	--	--	--	--	--
	--		--	--	--	--	--	--	--	--
	--		--	--	--	--	--	--	--	--
	--		--	--	--	--	--	--	--	--
	--		--	--	--	--	--	--	--	--
	--		--	--	--	--	--	--	--	--
	--		--	--	--	--	--	--	--	--
	--		--	--	--	--	--	--	--	--
	--		--	--	--	--	--	--	--	--
	--		--	--	--	--	--	--	--	--
	--		--	--	--	--	--	--	--	--
	--		--	--	--	--	--	--	--	--
	--		--	--	--	--	--	--	--	--
	--		--	--	--	--	--	--	--	--
	--		--	--	--	--	--	--	--	--
	--		--	--	--	--	--	--	--	--
	--		--	--	--	--	--	--	--	--
	--		--	--	--	--	--	--	--	--
	--		--	--	--	--	--	--	--	--
	--		--	--	--	--	--	--	--	--
	--		--	--	--	--	--	--	--	--
	--		--	--	--	--	--	--	--	--
	--		--	--	--	--	--	--	--	--
	--		--	--	--	--	--	--	--	--
	--		--	--	--	--	--	--	--	--
	--		--	--	--	--	--	--	--	--
	--		--	--	--	--	--	--	--	--
	--		--	--	--	--	--	--	--	--
	--		--	--	--	--	--	--	--	--
	--		--	--	--	--	--	--	--	--
	--		--	--	--	--	--	--	--	--
	--		--	--	--	--	--	--	--	--
	--		--	--	--	--	--	--	--	--
	--		--	--	--	--	--	--	--	--
	--		--	--	--	--	--	--	--	--
	--		--	--	--	--	--	--	--	--
	--		--	--	--	--	--	--	--	--
	--		--	--	--	--	--	--	--	--
	--		--	--	--	--	--	--	--	--
	--		--	--	--	--	--	--	--	--
	--		--	--	--	--	--	--	--	--
	--		--	--	--	--	--	--	--	--
	--		--	--	--	--	--	--	--	--
	--		--	--	--	--	--	--	--	--
	--		--	--	--	--	--	--	--	--
	--		--	--	--	--	--	--	--	--
	--		--	--	--	--	--	--	--	--
	--		--	--	--	--	--	--	--	--
	--		--	--	--	--	--	--	--	--
	--		--	--	--	--	--	--	--	--
	--		--	--	--	--	--	--	--	--
	--		--	--	--	--	--	--	--	--
	--		--	--	--	--	--	--	--	--
	--		--	--	--	--	--	--	--	--
	--		--	--	--	--	--	--	--	--
	--		--	--	--	--	--	--	--	--
	--		--	--	--	--	--	--	--	--
	--		--	--	--	--	--	--	--	--
	--		--	--	--	--	--	--	--	--
	--		--	--	--	--	--	--	--	--
	--		--	--	--	--	--	--	--	--
	--		--	--	--	--	--	--	--	--
	--		--	--	--	--	--	--	--	--
	--		--	--	--	--	--	--	--	--
	--		--	--	--	--	--	--	--	--
	--		--	--	--	--	--	--	--	--
	--		--	--	--	--	--	--	--	--
	--		--	--	--	--	--	--	--	--
	--		--	--	--	--	--	--	--	--
	--		--	--	--	--	--	--	--	--
	--		--	--	--	--	--	--	--	--
	--		--	--	--	--	--	--	--	--
	--		--	--	--	--	--	--	--	--
	--		--	--	--	--	--	--	--	--
	--		--	--	--	--	--	--	--	--
	--		--	--	--	--	--	--	--	--
	--		--	--	--	--	--	--	--	--
	--		--	--	--	--	--	--	--	--
	--		--	--	--	--	--	--	--	--
	--		--	--	--	--	--	--	--	--
	--		--	--	--	--	--	--	--	--
	--		--	--	--	--	--	--	--	--
	--		--	--	--	--	--	--	--	--
	--		--	--	--	--	--	--	--	--
	--		--	--	--	--	--	--	--	--
	--		--	--	--	--	--	--	--	--
	--		--	--	--	--	--	--	--	--
	--		--	--	--	--	--	--	--	--
	--		--	--	--	--	--	--	--	--
	--		--	--	--	--	--	--	--	--
	--		--	--	--	--	--	--	--	--
	--		--	--	--	--	--	--	--	--
	--		--	--	--	--	--	--	--	--
	--		--	--	--	--	--	--	--	--
	--		--	--	--	--	--	--	--	--
	--		--	--	--	--	--	--	--	--
	--		--	--	--	--	--	--	--	--
	--		--	--	--	--	--	--	--	--
	--		--	--	--	--	--	--	--	--
	--		--	--	--	--	--	--	--	--
	--		--	--	--	--	--	--	--	--
	--		--	--	--	--	--	--	--	--
	--		--	--	--	--	--	--	--	--
	--		--	--	--	--	--	--	--	--
	--		--	--	--	--	--	--	--	--
	--		--	--	--	--	--	--	--	--
	--		--	--	--	--	--	--	--	--
	--		--	--	--	--	--	--	--	--
	--		--	--	--	--	--	--	--	--
	--		--	--	--	--	--	--	--	--
	--		--	--	--	--	--	--	--	--
	--		--	--	--	--	--	--	--	--
	--		--	--	--	--	--	--	--	--
	--		--	--	--	--	--	--	--	--
	--		--	--	--	--	--	--	--	--
	--		--	--	--	--	--	--	--	--
	--		--	--	--	--	--	--	--	--
	--		--	--	--	--	--	--	--	--
	--		--	--	--	--	--	--	--	--
	--		--	--	--	--	--	--	--	--
	--		--	--	--	--	--	--	--	--
	--		--	--	--	--	--	--	--	--
	--		--	--	--	--	--	--	--	--
	--		--	--	--	--	--	--	--	--
	--		--	--	--	--	--	--	--	--
	--		--	--	--	--	--	--	--	--
	--		--	--	--	--	--	--	--	--
	--		--	--	--	--	--	--	--	--
	--		--	--	--	--	--	--	--	--
	--		--	--	--	--	--	--	--	--
	--		--	--	--	--	--	--	--	--
	--		--	--	--	--	--	--	--	--
	--		--	--	--	--	--	--	--	--
	--		--	--	--	--	--	--	--	--
	--		--	--	--	--	--	--	--	--
	--		--	--	--	--	--	--	--	--
	--		--	--	--	--	--	--	--	--
	--		--	--	--	--	--	--	--	--
	--		--	--	--	--	--	--	--	--
	--		--	--	--	--	--	--	--	--
	--		--	--	--	--	--	--	--	--
	--		--	--	--	--	--	--	--	--
	--		--	--	--	--	--	--	--	--
	--		--	--	--	--	--	--	--	--
	--		--	--	--	--	--	--	--	--
	--		--	--	--	--	--	--	--	--
	--		--	--	--	--	--	--	--	--
	--		--	--	--	--	--	--	--	--
	--		--	--	--	--	--	--	--	--
	--		--	--	--	--	--	--	--	--
	--		--	--	--	--	--	--	--	--
	--		--	--	--	--	--	--	--	--
	--		--	--	--	--	--	--	--	--
	--		--	--	--	--	--	--	--	--
	--		--	--	--	--	--	--	--	--
	--		--	--	--	--	--	--	--	--
	--		--	--	--	--	--	--	--	--
	--		--	--	--	--	--	--	--	--
	--		--	--	--	--	--	--	--	--
	--		--	--	--	--	--	--	--	--
	--		--	--	--	--	--	--	--	--
	--		--	--	--	--	--	--	--	--
	--		--	--	--	--	--	--	--	--
	--		--	--	--	--	--	--	--	--
	--		--	--	--	--	--	--	--	--
	--		--	--	--	--	--	--	--	--
	--		--	--	--	--	--	--	--	--
	--		--	--	--	--	--	--	--	--
	--		--	--	--	--	--	--	--	--
	--		--	--	--	--	--	--	--	--
	--		--	--	--	--	--	--	--	--
	--		--	--	--	--	--	--	--	--
	--		--	--	--	--	--	--	--	--
	--		--	--	--	--	--	--	--	--
	--		--	--	--	--	--	--	--	--
	--		--	--	--	--	--	--	--	--
	--		--	--	--	--	--	--	--	--
	--		--	--	--	--	--	--	--	--
	--		--	--	--	--	--	--	--	--
	--		--	--	--	--	--	--	--	--
	--		--	--	--	--	--	--	--	--
	--		--	--	--	--	--	--	--	--
	--		--	--	--	--	--	--	--	--
	--		--	--	--	--	--	--	--	--
	--		--	--	--	--	--	--	--	--
	--		--	--	--	--	--	--	--	--
	--		--	--	--	--	--	--	--	--
	--		--	--	--	--	--	--	--	--
	--		--	--	--	--	--	--	--	--
	--		--	--	--	--	--	--	--	--
	--		--	--	--	--	--	--	--	--
	--		--	--	--	--	--	--	--	--
	--		--	--	--	--	--	--	--	--
	--		--	--	--	--	--	--	--	--
	--		--	--	--	--	--	--	--	--
	--		--	--	--	--	--	--	--	--
	--		--	--	--	--	--	--	--	--
	--		--	--	--	--	--	--	--	--
	--		--	--	--	--	--	--	--	--
	--		--	--	--	--	--	--	--	--
	--		--	--	--	--	--	--	--	--
	--		--	--	--	--	--	--	--	--
	--		--	--	--	--	--	--	--	--
	--		--	--	--	--	--	--	--	--
	--		--	--	--	--	--	--	--	--
	--		--	--	--	--	--	--	--	--
	--		--	--	--	--	--	--	--	--
	--		--	--	--	--	--	--	--	--
	--		--	--	--	--	--	--	--	--
	--		--	--	--	--	--	--	--	--
	--		--	--	--	--	--	--	--	--
	--		--	--	--	--	--	--	--	--
	--		--	--	--	--	--	--	--	--
	--		--	--	--	--	--	--	--	--
	--		--	--	--	--	--	--	--	--
	--		--	--	--	--	--	--	--	--
	--		--	--	--	--	--	--	--	--
	--		--	--	--	--	--	--	--	--
	--		--	--	--	--	--	--	--	--
	--		--	--	--	--	--	--	--	--
	--		--	--	--	--	--	--	--	--
	--		--	--	--	--	--	--	--	--
	--		--	--	--	--	--	--	--	--
	--		--	--	--	--	--	--	--	--
	--		--	--	--	--	--	--	--	--
	--		--	--	--	--	--	--	--	--
	--		--	--	--	--	--	--	--	--
	--		--	--	--	--	--	--	--	--
	--		--	--	--	--	--	--	--	--
	--		--	--	--	--	--	--	--	--
	--		--	--	--	--	--	--	--	--
	--		--	--	--	--	--	--	--	--
	--		--	--	--	--	--	--	--	--
	--		--	--	--	--	--	--	--	--
	--		--	--	--	--	--	--	--	--
	--		--	--	--	--	--	--	--	--
	--		--	--	--	--	--	--	--	--
	--		--	--	--	--	--	--	--	--
	--		--	--	--	--	--	--	--	--
	--		--	--	--	--	--	--	--	--
	--		--	--	--	--	--	--	--	--
	--		--	--	--	--	--	--	--	--
	--		--	--	--	--	--	--	--	--
	--		--	--	--	--	--	--	--	--
	--		--	--	--	--	--	--	--	--
	--		--	--	--	--	--	--	--	--
	--		--	--	--	--	--	--	--	--
	--		--	--	--	--	--	--	--	--
	--		--	--	--	--	--	--	--	--
	--		--	--	--	--	--	--	--	--
	--		--	--	--	--	--	--	--	--
	--		--	--	--	--	--	--	--	--
	--		--	--	--	--	--	--	--	--
	--		--	--	--	--	--	--	--	--
	--		--	--	--	--	--	--	--	--
	--		--	--	--	--	--	--	--	--
	--		--	--	--	--	--	--	--	--
	--		--	--	--	--	--	--	--	--
	--		--	--	--	--	--	--	--	--
	--		--	--	--	--	--	--	--	--
	--		--	--	--	--	--	--	--	--
	--		--	--	--	--	--	--	--	--
	--		--	--	--	--	--	--	--	--
	--		--	--	--	--	--	--	--	--
	--		--	--	--	--	--	--	--	--
	--		--	--	--	--	--	--	--	--
	--		--	--	--	--	--	--	--	--
	--		--	--	--	--	--	--	--	--
	--		--	--	--	--	--	--	--	--
	--		--	--	--	--	--	--	--	--
	--		--	--	--	--	--	--	--	--
	--		--	--	--	--	--	--	--	--
	--		--	--	--	--	--	--	--	--
	--		--	--	--	--	--	--	--	--
	--		--	--	--	--	--	--	--	--
	--		--	--	--	--	--	--	--	--
	--		--	--	--	--	--	--	--	--
	--		--	--	--	--	--	--	--	--
	--		--	--	--	--	--	--	--	--
	--		--	--	--	--	--	--	--	--
	--		--	--	--	--	--	--	--	--
	--		--	--	--	--	--	--	--	--
	--		--	--	--	--	--	--	--	--
	--		--	--	--	--	--	--	--	--
	--		--	--	--	--	--	--	--	--
	--		--	--	--	--	--	--	--	--
	--		--	--	--	--	--	--	--	--
	--		--	--	--	--	--	--	--	--
	--		--	--	--	--	--	--	--	--
	--		--	--	--	--	--	--	--	--
	--		--	--	--	--	--	--	--	--
	--		--	--	--	--	--	--	--	--
	--		--	--	--	--	--	--	--	--
	--		--	--	--	--	--	--	--	--
	--		--	--	--	--	--	--	--	--
	--		--	--	--	--	--	--	--	--
	--		--	--	--	--	--	--	--	--
	--		--	--	--	--	--	--	--	--
	--		--	--	--	--	--	--	--	--
	--		--	--	--	--	--	--	--	--
	--		--	--	--	--	--	--	--	--
	--		--	--	--	--	--	--	--	--
	--		--	--	--	--	--	--	--	--
	--		--	--	--	--	--	--	--	--
	--		--	--	--	--	--	--	--	--
	--		--	--	--	--	--	--	--	--
	--		--	--	--	--	--	--	--	--
	--		--	--	--	--	--	--	--	--
	--		--	--	--	--	--	--	--	--
	--		--	--	--	--	--	--	--	--
	--		--	--	--	--	--	--	--	--
	--		--	--	--	--	--	--	--	--
	--		--	--	--	--	--	--	--	--
	--		--	--	--	--	--	--	--	--
	--		--	--	--	--	--	--	--	--
	--		--	--	--	--	--	--	--	--
	--		--	--	--	--	--	--	--	--
	--		--	--	--	--	--	--	--	--
	--		--	--	--	--	--	--	--	--
	--		--	--	--	--	--	--	--	--
	--		--	--	--	--	--	--	--	--
	--		--	--	--	--	--	--	--	--
	--		--	--	--	--	--	--	--	--
	--		--	--	--	--	--	--	--	--
	--		--	--	--	--	--	--	--	--
	--		--	--	--	--	--	--	--	--
	--		--	--	--	--	--	--	--	--
	--		--	--	--	--	--	--	--	--
	--		--	--	--	--	--	--	--	--
	--		--	--	--	--	--	--	--	--
	--		--	--	--	--	--	--	--	--
	--		--	--	--	--	--	--	--	--
	--		--	--	--	--	--	--	--	--
	--		--	--	--	--	--	--	--	--
	--		--	--	--	--	--	--	--	--
	--		--	--	--	--	--	--	--	--
	--		--	--	--	--	--	--	--	--
	--		--	--	--	--	--	--	--	--
	--		--	--	--	--	--	--	--	--
	--		--	--	--	--	--	--	--	--
	--		--	--	--	--	--	--	--	--
	--		--	--	--	--	--	--	--	--
	--		--	--	--	--	--	--	--	--
	--		--	--	--	--	--	--	--	--
	--		--	--	--	--	--	--	--	--
	--		--	--	--	--	--	--	--	--
	--		--	--	--	--	--	--	--	--
	--		--	--	--	--	--	--	--	--
	--		--	--	--	--	--	--	--	--
	--		--	--	--	--	--	--	--	--
	--		--	--	--	--	--	--	--	--
	--		--	--	--	--	--	--	--	--
	--		--	--	--	--	--	--	--	--
	--		--	--	--	--	--	--	--	--
	--		--	--	--	--	--	--	--	--
	--		--	--	--	--	--	--	--	--
	--		--	--	--	--	--	--	--	--
	--		--	--	--	--	--	--	--	--
	--		--	--	--	--	--	--	--	--
	--		--	--	--	--	--	--	--	--
	--		--	--	--	--	--	--	--	--
	--		--	--	--	--	--	--	--	--
	--		--	--	--	--	--	--	--	--
	--		--	--	--	--	--	--	--	--
	--		--	--	--	--	--	--	--	--
	--		--	--	--	--	--	--	--	--
	--		--	--	--	--	--	--	--	--
	--		--	--	--	--	--	--	--	--
	--		--	--	--	--	--	--	--	--
	--		--	--	--	--	--	--	--	--
	--		--	--	--	--	--	--	--	--
	--		--	--	--	--	--	--	--	--
	--		--	--	--	--	--	--	--	--
	--		--	--	--	--	--	--	--	--
	--		--	--	--	--	--	--	--	--
	--		--	--	--	--	--	--	--	--
	--		--	--	--	--	--	--	--	--
	--		--	--	--	--	--	--	--	--
	--		--	--	--	--	--	--	--	--
	--		--	--	--	--	--	--	--	--
	--		--	--	--	--	--	--	--	--
	--		--	--	--	--	--	--	--	--
	--		--	--	--	--	--	--	--	--
	--		--	--	--	--	--	--	--	--
	--		--	--	--	--	--	--	--	--
	--		--	--	--	--	--	--	--	--
	--		--	--	--	--	--	--	--	--
	--		--	--	--	--	--	--	--	--
	--		--	--	--	--	--	--	--	--
	--		--	--	--	--	--	--	--	--
	--		--	--	--	--	--	--	--	--
	--		--	--	--	--	--	--	--	--
	--		--	--	--	--	--	--	--	--
	--		--	--	--	--	--	--	--	--
	--		--	--	--	--	--	--	--	--
	--		--	--	--	--	--	--	--	--
	--		--	--	--	--	--	--	--	--
	--		--	--	--	--	--	--	--	--
	--		--	--	--	--	--	--	--	--
	--		--	--	--	--	--	--	--	--
	--		--	--	--	--	--	--	--	--
	--		--	--	--	--	--	--	--	--
	--		--	--	--	--	--	--	--	--
	--		--	--	--	--	--	--	--	--
	--		--	--	--	--	--	--	--	--
	--		--	--	--	--	--	--	--	--
	--		--	--	--	--	--	--	--	--
	--		--	--	--	--	--	--	--	--
	--		--	--	--	--	--	--	--	--
	--		--	--	--	--	--	--	--	--
	--		--	--	--	--	--	--	--	--
	--		--	--	--	--	--	--	--	--
	--		--	--	--	--	--	--	--	--
	--		--	--	--	--	--	--	--	--
	--		--	--	--	--	--	--	--	--
	--		--	--	--	--	--	--	--	--
	--		--	--	--	--	--	--	--	--
	--		--	--	--	--	--	--	--	--
	--		--	--	--	--	--	--	--	--
	--		--	--	--	--	--	--	--	--
	--		--	--	--	--	--	--	--	--
	--		--	--	--	--	--	--	--	--
	--		--	--	--	--	--	--	--	--
	--		--	--	--	--	--	--	--	--
	--		--	--	--	--	--	--	--	--
	--		--	--	--	--	--	--	--	--
	--		--	--	--	--	--	--	--	--
	--		--	--	--	--	--	--	--	--
	--		--	--	--	--	--	--	--	--
	--		--	--	--	--	--	--	--	--
	--		--	--	--	--	--	--	--	--
	--		--	--	--	--	--	--	--	--
	--		--	--	--	--	--	--	--	--
	--		--	--	--	--	--	--	--	--
	--		--	--	--	--	--	--	--	--
	--		--	--	--	--	--	--	--	--
	--		--	--	--	--	--	--	--	--
	--		--	--	--	--	--	--	--	--
	--		--	--	--	--	--	--	--	--
	--		--	--	--	--	--	--	--	--
	--		--	--	--	--	--	--	--	--
	--		--	--	--	--	--	--	--	--
	--		--	--	--	--	--	--	--	--
	--		--	--	--	--	--	--	--	--
	--		--	--	--	--	--	--	--	--
	--		--	--	--	--	--	--	--	--
	--		--	--	--	--	--	--	--	--
	--		--	--	--	--	--	--	--	--
	--		--	--	--	--	--	--	--	--
	--		--	--	--	--	--	--	--	--
	--		--	--	--	--	--	--	--	--
	--		--	--	--	--	--	--	--	--
	--		--	--	--	--	--	--	--	--
	--		--	--	--	--	--	--	--	--
	--		--	--	--	--	--	--	--	--
	--		--	--	--	--	--	--	--	--
	--		--	--	--	--	--	--	--	--
	--		--	--	--	--	--	--	--	--
	--		--	--	--	--	--	--	--	--
	--		--	--	--	--	--	--	--	--
	--		--	--	--	--	--	--	--	--
	--		--	--	--	--	--	--	--	--
	--		--	--	--	--	--	--	--	--
	--		--	--	--	--	--	--	--	--
	--		--	--	--	--	--	--	--	--
	--		--	--	--	--	--	--	--	--
	--		--	--	--	--	--	--	--	--
	--		--	--	--	--	--	--	--	--
	--		--	--	--	--	--	--	--	--
	--		--	--	--	--	--	--	--	--
	--		--	--	--	--	--	--	--	--
	--		--	--	--	--	--	--	--	--
	--		--	--	--	--	--	--	--	--
	--		--	--	--	--	--	--	--	--
	--		--	--	--	--	--	--	--	--
	--		--	--	--	--	--	--	--	--
	--		--	--	--	--	--	--	--	--
	--		--	--	--	--	--	--	--	--
	--		--	--	--	--	--	--	--	--
	--		--	--	--	--	--	--	--	--
	--		--	--	--	--	--	--	--	--
	--		--	--	--	--	--	--	--	--
	--		--	--	--	--	--	--	--	--
	--		--	--	--	--	--	--	--	--
	--		--	--	--	--	--	--	--	--
	--		--	--	--	--	--	--	--	--
	--		--	--	--	--	--	--	--	--
	--		--	--	--	--	--	--	--	--
	--		--	--	--	--	--	--	--	--
	--		--	--	--	--	--	--	--	--
	--		--	--	--	--	--	--	--	--
	--		--	--	--	--	--	--	--	--
	--		--	--	--	--	--	--	--	--
	--		--	--	--	--	--	--	--	--
	--		--	--	--	--	--	--	--	--
	--		--	--	--	--	--	--	--	--
	--		--	--	--	--	--	--	--	--
	--		--	--	--	--	--	--	--	--
	--		--	--	--	--	--	--	--	--
	--		--	--	--	--	--	--	--	--
	--		--	--	--	--	--	--	--	--
	--		--	--	--	--	--	--	--	--
	--		--	--	--	--	--	--	--	--
	--		--	--	--	--	--	--	--	--
	--		--	--	--	--	--	--	--	--
	--		--	--	--	--	--	--	--	--
	--		--	--	--	--	--	--	--	--
	--		--	--	--	--	--	--	--	--
	--		--	--	--	--	--	--	--	--
	--		--	--	--	--	--	--	--	--
	--		--	--	--	--	--	--	--	--
	--		--	--	--	--	--	--	--	--
	--		--	--	--	--	--	--	--	--
	--		--	--	--	--	--	--	--	--
	--		--	--	--	--	--	--	--	--
	--		--	--	--	--	--	--	--	--
	--		--	--	--	--	--	--	--	--
	--		--	--	--	--	--	--	--	--
	--		--	--	--	--	--	--	--	--
	--		--	--	--	--	--	--	--	--
	--		--	--	--	--	--	--	--	--
	--		--	--	--	--	--	--	--	--
	--		--	--	--	--	--	--	--	--
	--		--	--	--	--	--	--	--	--
	--		--	--	--	--	--	--	--	--
	--		--	--	--	--	--	--	--	--
	--		--	--	--	--	--	--	--	--
	--		--	--	--	--	--	--	--	--
	--		--	--	--	--	--	--	--	--
	--		--	--	--	--	--	--	--	--
	--		--	--	--	--	--	--	--	--
	--		--	--	--	--	--	--	--	--
	--		--	--	--	--	--	--	--	--
	--		--	--	--	--	--	--	--	--
	--		--	--	--	--	--	--	--	--
	--		--	--	--	--	--	--	--	--
	--		--	--	--	--	--	--	--	--
	--		--	--	--	--	--	--	--	--
	--		--	--	--	--	--	--	--	--
	--		--	--	--	--	--	--	--	--
	--		--	--	--	--	--	--	--	--
	--		--	--	--	--	--	--	--	--
	--		--	--	--	--	--	--	--	--
	--		--	--	--	--	--	--	--	--
	--		--	--	--	--	--	--	--	--
	--		--	--	--	--	--	--	--	--
	--		--	--	--	--	--	--	--	--
	--		--	--	--	--	--	--	--	--
	--		--	--	--	--	--	--	--	--
	--		--	--	--	--	--	--	--	--
	--		--	--	--	--	--	--	--	--
	--		--	--	--	--	--	--	--	--
	--		--	--	--	--	--	--	--	--
	--		--	--	--	--	--	--	--	--
	--		--	--	--	--	--	--	--	--
	--		--	--	--	--	--	--	--	--
	--		--	--	--	--	--	--	--	--
	--		--	--	--	--	--	--	--	--
	--		--	--	--	--	--	--	--	--
	--		--	--	--	--	--	--	--	--
	--		--	--	--	--	--	--	--	--
	--		--	--	--	--	--	--	--	--
	--		--	--	--	--	--	--	--	--
	--		--	--	--	--	--	--	--	--
	--		--	--	--	--	--	--	--	--
	--		--	--	--	--	--	--	--	--
	--		--	--	--	--	--	--	--	--
	--		--	--	--	--	--	--	--	--
	--		--	--	--	--	--	--	--	--
	--		--	--	--	--	--	--	--	--
	--		--	--	--	--	--	--	--	--
	--		--	--	--	--	--	--	--	--
	--		--	--	--	--	--	--	--	--
	--		--	--	--	--	--	--	--	--
	--		--	--	--	--	--	--	--	--
	--		--	--	--	--	--	--	--	--
	--		--	--	--	--	--	--	--	--
	--		--	--	--	--	--	--	--	--
	--		--	--	--	--	--	--	--	--
	--		--	--	--	--	--	--	--	--
	--		--	--	--	--	--	--	--	--
	--		--	--	--	--	--	--	--	--
	--		--	--	--	--	--	--	--	--
	--		--	--	--	--	--	--	--	--
	--		--	--	--	--	--	--	--	--
	--		--	--	--	--	--	--	--	--
	--		--	--	--	--	--	--	--	--
	--		--	--	--	--	--	--	--	--
	--		--	--	--	--	--	--	--	--
	--		--	--	--	--	--	--	--	--
	--		--	--	--	--	--	--	--	--
	--		--	--	--	--	--	--	--	--
	--		--	--	--	--	--	--	--	--
	--		--	--	--	--	--	--	--	--
	--		--	--	--	--	--	--	--	--
	--		--	--	--	--	--	--	--	--
	--		--	--	--	--	--	--	--	--
	--		--	--	--	--	--	--	--	--
	--		--	--	--	--	--	--	--	--
	--		--	--	--	--	--	--	--	--
	--		--	--	--	--	--	--	--	--
	--		--	--	--	--	--	--	--	--
	--		--	--	--	--	--	--	--	--
	--		--	--	--	--	--	--	--	--
	--		--	--	--	--	--	--	--	--
	--		--	--	--	--	--	--	--	--
	--		--	--	--	--	--	--	--	--
	--		--	--	--	--	--	--	--	--
	--		--	--	--	--	--	--	--	--
	--		--	--	--	--	--	--	--	--
	--		--	--	--	--	--	--	--	--
	--		--	--	--	--	--	--	--	--
	--		--	--	--	--	--	--	--	--
	--		--	--	--	--	--	--	--	--
	--		--	--	--	--	--	--	--	--
	--		--	--	--	--	--	--	--	--
	--		--	--	--	--	--	--	--	--
	--		--	--	--	--	--	--	--	--
	--		--	--	--	--	--	--	--	--
	--		--	--	--	--	--	--	--	--
	--		--	--	--	--	--	--	--	--
	--		--	--	--	--	--	--	--	--
	--		--	--	--	--	--	--	--	--
	--		--	--	--	--	--	--	--	--
	--		--	--	--	--	--	--	--	--
	--		--	--	--	--	--	--	--	--
	--		--	--	--	--	--	--	--	--
	--		--	--	--	--	--	--	--	--
	--		--	--	--	--	--	--	--	--
	--		--	--	--	--	--	--	--	--
	--		--	--	--	--	--	--	--	--
	--		--	--	--	--	--	--	--	--
	--		--	--	--	--	--	--	--	--
	--		--	--	--	--	--	--	--	--
	--		--	--	--	--	--	--	--	--
	--		--	--	--	--	--	--	--	--
	--		--	--	--	--	--	--	--	--
	--		--	--	--	--	--	--	--	--
	--		--	--	--	--	--	--	--	--
	--		--	--	--	--	--	--	--	--
	--		--	--	--	--	--	--	--	--
	--		--	--	--	--	--	--	--	--
	--		--	--	--	--	--	--	--	--
	--		--	--	--	--	--	--	--	--
	--		--	--	--	--	--	--	--	--
	--		--	--	--	--	--	--	--	--
	--		--	--	--	--	--	--	--	--
	--		--	--	--	--	--	--	--	--
	--		--	--	--	--	--	--	--	--
	--		--	--	--	--	--	--	--	--
	--		--	--	--	--	--	--	--	--
	--		--	--	--	--	--	--	--	--
	--		--	--	--	--	--	--	--	--
	--		--	--	--	--	--	--	--	--
	--		--	--	--	--	--	--	--	--
	--		--	--	--	--	--	--	--	--
	--		--	--	--	--	--	--	--	--
	--		--	--	--	--	--	--	--	--
	--		--	--	--	--	--	--	--	--
	--		--	--	--	--	--	--	--	--
	--		--	--	--	--	--	--	--	--
	--		--	--	--	--	--	--	--	--
	--		--	--	--	--	--	--	--	--
	--		--	--	--	--	--	--	--	--
	--		--	--	--	--	--	--	--	--
	--		--	--	--	--	--	--	--	--
	--		--	--	--	--	--	--	--	--
	--		--	--	--	--	--	--	--	--
	--		--	--	--	--	--	--	--	--
	--		--	--	--	--	--	--	--	--
	--		--	--	--	--	--	--	--	--
	--		--	--	--	--	--	--	--	--
	--		--	--	--	--	--	--	--	--
	--		--	--	--	--	--	--	--	--
	--		--	--	--	--	--	--	--	--
	--		--	--	--	--	--	--	--	--
	--		--	--	--	--	--	--	--	--
	--		--	--	--	--	--	--	--	--
	--		--	--	--	--	--	--	--	--
	--		--	--	--	--	--	--	--	--
	--		--	--	--	--	--	--	--	--
	--		--	--	--	--	--	--	--	--
	--		--	--	--	--	--	--	--	--
	--		--	--	--	--	--	--	--	--
	--		--	--	--	--	--	--	--	--
	--		--	--	--	--	--	--	--	--
	--		--	--	--	--	--	--	--	--
	--		--	--	--	--	--	--	--	--
	--		--	--	--	--	--	--	--	--
	--		--	--	--	--	--	--	--	--
	--		--	--	--	--	--	--	--	--
	--		--	--	--	--	--	--	--	--
	--		--	--	--	--	--	--	--	--
	--		--	--	--	--	--	--	--	--
	--		--	--	--	--	--	--	--	--
	--		--	--	--	--	--	--	--	--
	--		--	--	--	--	--	--	--	--
	--		--	--	--	--	--	--	--	--
	--		--	--	--	--	--	--	--	--
	--		--	--	--	--	--	--	--	--
	--		--	--	--	--	--	--	--	--
	--		--	--	--	--	--	--	--	--
	--		--	--	--	--	--	--	--	--
	--		--	--	--	--	--	--	--	--
	--		--	--	--	--	--	--	--	--
	--		--	--	--	--	--	--	--	--
	--		--	--	--	--	--	--	--	--
	--		--	--	--	--	--	--	--	--
	--		--	--	--	--	--	--	--	--
	--		--	--	--	--	--	--	--	--
	--		--	--	--	--	--	--	--	--
	--		--	--	--	--	--	--	--	--
	--		--	--	--	--	--	--	--	--
	--		--	--	--	--	--	--	--	--
	--		--	--	--	--	--	--	--	--
	--		--	--	--	--	--	--	--	--
	--		--	--	--	--	--	--	--	--
	--		--	--	--	--	--	--	--	--
	--		--	--	--	--	--	--	--	--
	--		--	--	--	--	--	--	--	--
	--		--	--	--	--	--	--	--	--
	--		--	--	--	--	--	--	--	--
	--		--	--	--	--	--	--	--	--
	--		--	--	--	--	--	--	--	--
	--		--	--	--	--	--	--	--	--
	--		--	--	--	--	--	--	--	--
	--		--	--	--	--	--	--	--	--
	--		--	--	--	--	--	--	--	--
	--		--	--	--	--	--	--	--	--
	--		--	--	--	--	--	--	--	--
	--		--	--	--	--	--	--	--	--
	--		--	--	--	--	--	--	--	--
	--		--	--	--	--	--	--	--	--
	--		--	--	--	--	--	--	--	--
	--		--	--	--	--	--	--	--	--
	--		--	--	--	--	--	--	--	--
	--		--	--	--	--	--	--	--	--
	--		--	--	--	--	--	--	--	--
	--		--	--	--	--	--	--	--	--
	--		--	--	--	--	--	--	--	--
	--		--	--	--	--	--	--	--	--
	--		--	--	--	--	--	--	--	--
	--		--	--	--	--	--	--	--	--
	--		--	--	--	--	--	--	--	--
	--		--	--	--	--	--	--	--	--
	--		--	--	--	--	--	--	--	--
	--		--	--	--	--	--	--	--	--
	--		--	--	--	--	--	--	--	--
	--		--	--	--	--	--	--	--	--
	--		--	--	--	--	--	--	--	--
	--		--	--	--	--	--	--	--	--
	--		--	--	--	--	--	--	--	--
	--		--	--	--	--	--	--	--	--
	--		--	--	--	--	--	--	--	--
	--		--	--	--	--	--	--	--	--
	--		--	--	--	--	--	--	--	--
	--		--	--	--	--	--	--	--	--
	--		--	--	--	--	--	--	--	--
	--		--	--	--	--	--	--	--	--
	--		--	--	--	--	--	--	--	--
	--		--	--	--	--	--	--	--	--
	--		--	--	--	--	--	--	--	--
	--		--	--	--	--	--	--	--	--
	--		--	--	--	--	--	--	--	--
	--		--	--	--	--	--	--	--	--
	--		--	--	--	--	--	--	--	--
	--		--	--	--	--	--	--	--	--
	--		--	--	--	--	--	--	--	--
	--		--	--	--	--	--	--	--	--
	--		--	--	--	--	--	--	--	--
	--		--	--	--	--	--	--	--	--
	--		--	--	--	--	--	--	--	--
	--		--	--	--	--	--	--	--	--
	--		--	--	--	--	--	--	--	--
	--		--	--	--	--	--	--	--	--
	--		--	--	--	--	--	--	--	--
	--		--	--	--	--	--	--	--	--
	--		--	--	--	--	--	--	--	--
	--		--	--	--	--	--	--	--	--
	--		--	--	--	--	--	--	--	--
	--		--	--	--	--	--	--	--	--
	--		--	--	--	--	--	--	--	--
	--		--	--	--	--	--	--	--	--
	--		--	--	--	--	--	--	--	--
	--		--	--	--	--	--	--	--	--
	--		--	--	--	--	--	--	--	--
	--		--	--	--	--	--	--	--	--
	--		--	--	--	--	--	--	--	--
	--		--	--	--	--	--	--	--	--
	--		--	--	--	--	--	--	--	--
	--		--	--	--	--	--	--	--	--
	--		--	--	--	--	--	--	--	--
	--		--	--	--	--	--	--	--	--
	--		--	--	--	--	--	--	--	--
	--		--	--	--	--	--	--	--	--
	--		--	--	--	--	--	--	--	--
	--		--	--	--	--	--	--	--	--
	--		--	--	--	--	--	--	--	--
	--		--	--	--	--	--	--	--	--
	--		--	--	--	--	--	--	--	--
	--		--	--	--	--	--	--	--	--
	--		--	--	--	--	--	--	--	--
	--		--	--	--	--	--	--	--	--
	--		--	--	--	--	--	--	--	--
	--		--	--	--	--	--	--	--	--
	--		--	--	--	--	--	--	--	--
	--		--	--	--	--	--	--	--	--
	--		--	--	--	--	--	--	--	--
	--		--	--	--	--	--	--	--	--
	--		--	--	--	--	--	--	--	--
	--		--	--	--	--	--	--	--	--
	--		--	--	--	--	--	--	--	--
	--		--	--	--	--	--	--	--	--
	--		--	--	--	--	--	--	--	--
	--		--	--	--	--	--	--	--	--
	--		--	--	--	--	--	--	--	--
	--		--	--	--	--	--	--	--	--
	--		--	--	--	--	--	--	--	--
	--		--	--	--	--	--	--	--	--
	--		--	--	--	--	--	--	--	--
	--		--	--	--	--	--	--	--	--
	--		--	--	--	--	--	--	--	--
	--		--	--	--	--	--	--	--	--
	--		--	--	--	--	--	--	--	--
	--		--	--	--	--	--	--	--	--
	--		--	--	--	--	--	--	--	--
	--		--	--	--	--	--	--	--	--
	--		--	--	--	--	--	--	--	--
	--		--	--	--	--	--	--	--	--
	--		--	--	--	--	--	--	--	--
	--		--	--	--	--	--	--	--	--
	--		--	--	--	--	--	--	--	--
	--		--	--	--	--	--	--	--	--
	--		--	--	--	--	--	--	--	--
	--		--	--	--	--	--	--	--	--
	--		--	--	--	--	--	--	--	--
	--		--	--	--	--	--	--	--	--
	--		--	--	--	--	--	--	--	--
	--		--	--	--	--	--	--	--	--
	--		--	--	--	--	--	--	--	--
	--		--	--	--	--	--	--	--	--
	--		--	--	--	--	--	--	--	--
	--		--	--	--	--	--	--	--	--
	--		--	--	--	--	--	--	--	--
	--		--	--	--	--	--	--	--	--
	--		--	--	--	--	--	--	--	--
	--		--	--	--	--	--	--	--	--
	--		--	--	--	--	--	--	--	--
	--		--	--	--	--	--	--	--	--
	--		--	--	--	--	--	--	--	--
	--		--	--	--	--	--	--	--	--
	--		--	--	--	--	--	--	--	--
	--		--	--	--	--	--	--	--	--
	--		--	--	--	--	--	--	--	--
	--		--	--	--	--	--	--	--	--
	--		--	--	--	--	--	--	--	--
	--		--	--	--	--	--	--	--	--
	--		--	--	--	--	--	--	--	--
	--		--	--	--	--	--	--	--	--
	--		--	--	--	--	--	--	--	--
	--		--	--	--	--	--	--	--	--
	--		--	--	--	--	--	--	--	--
	--		--	--	--	--	--	--	--	--
	--		--	--	--	--	--	--	--	--
	--		--	--	--	--	--	--	--	--
	--		--	--	--	--	--	--	--	--
	--		--	--	--	--	--	--	--	--
	--		--	--	--	--	--	--	--	--
	--		--	--	--	--	--	--	--	--
	--		--	--	--	--	--	--	--	--
	--		--	--	--	--	--	--	--	--
	--		--	--	--	--	--	--	--	--
	--		--	--	--	--	--	--	--	--
	--		--	--	--	--	--	--	--	--
	--		--	--	--	--	--	--	--	--
	--		--	--	--	--	--	--	--	--
	--		--	--	--	--	--	--	--	--
	--		--	--	--	--	--	--	--	--
	--		--	--	--	--	--	--	--	--
	--		--	--	--	--	--	--	--	--
	--		--	--	--	--	--	--	--	--
	--		--	--	--	--	--	--	--	--
	--		--	--	--	--	--	--	--	--
	--		--	--	--	--	--	--	--	--
	--		--	--	--	--	--	--	--	--
	--		--	--	--	--	--	--	--	--
	--		--	--	--	--	--	--	--	--
	--		--	--	--	--	--	--	--	--
	--		--	--	--	--	--	--	--	--
	--		--	--	--	--	--	--	--	--
	--		--	--	--	--	--	--	--	--
	--		--	--	--	--	--	--	--	--
	--		--	--	--	--	--	--	--	--
	--		--	--	--	--	--	--	--	--
	--		--	--	--	--	--	--	--	--
	--		--	--	--	--	--	--	--	--
	--		--	--	--	--	--	--	--	--
	--		--	--	--	--	--	--	--	--
	--		--	--	--	--	--	--	--	--
	--		--	--	--	--	--	--	--	--
	--		--	--	--	--	--	--	--	--
[truncated: 863 more rows]

## Sheet: Figure S11
Figure S11a				Figure S11b				Figure S11c
	Concentration	intensity			Concentration	intensity			Concentration	intensity
	0.5	0.003			1	0.003			1.25	219.947
	1	0.005			2	0.007			2.5	280.672
	2	0.008			4	0.013			5	436.367
	4	0.014			8	0.031			10	660.202
	8	0.031			16	0.058			20	1061.81
	16	0.061			32	0.107			40	1935.42
	32	0.115			64	0.196

[truncated: 31 more sheets: Figure S12, Figure S13, Figure S14, Figure S15, Figure S16, Figure S17, Figure S19, Figure S20, Figure S22, Figure S24, Figure S25, Figure S26, Figure S27, Figure S28, Figure S29, Figure S30, Figure S31, Figure S32, Figure S33, Figure S34 …]
